# Supplementary material for: BioID Reveals Novel Proteins of the Plasmodium Parasitophorous Vacuole Membrane
Source: mSphere. 2018 Jan 24;3(1):e00522-17. doi: 10.1128/mSphere.00522-17 (PMC5784244; doi:10.1128/mSphere.00522-17)
Supplement: TABLE S1 [file sph001182463st1.xls]

## Sheet: sheet1
Table S1		Replicate 1								Replicate 2
		WT sample			EXP1-BirA*-V5 sample					WT sample			EXP1-BirA*-V5 sample
Protein	Description	protein probability	sequence coverage	number of peptides	protein probability	sequence coverage	number of peptides	log2 fold change	adjusted pValue	protein probability	sequence coverage	number of peptides	protein probability	sequence coverage	number of peptides	log2 fold change	adjusted pValue	averag log2 fold change	average adj. pValue	Significant
PBANKA_0926700	product=circumsporozoite-related antigen (EXP1) location=PbANKA_09_v3:991568-992293(+) length=166 sequence_SO=chromosome SO=protein_coding	0.9912	20.5	1	1	51.2	8	6.21651	1.79755e-10	0.9969	20.5	1	1	56.6	10	6.99758	6.99953e-11	6.60705	1.24875e-10	x
PBANKA_0311700	product=rhoptry neck protein 6, putative (RON6) location=PbANKA_03_v3:407928-410523(+) length=694 sequence_SO=chromosome SO=protein_coding	#N/A	#N/A	#N/A	0.9971	10.7	3	3.76615	2.25437e-09	#N/A	#N/A	#N/A	1	19.6	6	3.08248	7.44923e-09	3.42431	4.8518e-09	x
PBANKA_0411700	product=co-chaperone p23, putative location=PbANKA_04_v3:418781-420411(+) length=284 sequence_SO=chromosome SO=protein_coding	#N/A	#N/A	#N/A	1	23.2	7	4.68497	4.22579e-08	#N/A	#N/A	#N/A	1	56	17	8.01409	8.795e-10	6.34953	2.15687e-08	x
PBANKA_0623100	product=Plasmodium exported protein, unknown function location=PbANKA_06_v3:940354-942905(-) length=793 sequence_SO=chromosome SO=protein_coding	#N/A	#N/A	#N/A	1	31	4	5.9371	4.93194e-08	#N/A	#N/A	#N/A	1	26.9	10	7.2649	1.24048e-08	6.601	3.08621e-08	x
PBANKA_0304800	product=serine repeat antigen 4 (SERA4) location=PbANKA_03_v3:153928-157135(-) length=923 sequence_SO=chromosome SO=protein_coding	#N/A	#N/A	#N/A	1	10	5	3.10615	4.93194e-08	#N/A	#N/A	#N/A	1	12.6	8	3.31389	2.22149e-08	3.21002	3.57671e-08	x
PBANKA_1008500	product=translocon component PTEX150 (PTEX150) location=PbANKA_10_v3:387704-390463(-) length=919 sequence_SO=chromosome SO=protein_coding	0.9994	13.8	4	1	56.3	31	4.93059	1.34326e-07	1	18.6	7	1	61.5	51	5.91042	2.73659e-08	5.42051	8.0846e-08	x
PBANKA_0830200	product=high molecular weight rhoptry protein 2, putative (RhopH2) location=PbANKA_08_v3:1145085-1149997(+) length=1354 sequence_SO=chromosome SO=protein_coding	0.9974	3.3	1	1	11.7	12	3.28701	1.47367e-07	1	6	4	1	19.9	23	3.9417	3.12231e-08	3.61436	8.9295e-08	x
PBANKA_0305100	product=serine repeat antigen 1 (SERA1) location=PbANKA_03_v3:168669-173334(-) length=1406 sequence_SO=chromosome SO=protein_coding	1	21	16	1	62.3	89	4.84869	1.47367e-07	1	21.8	18	1	63.7	92	5.55169	4.48698e-08	5.20019	9.61183e-08	x
PBANKA_0931300	product=dipeptidyl aminopeptidase 1, putative (DPAP1) location=PbANKA_09_v3:1144938-1146983(+) length=681 sequence_SO=chromosome SO=protein_coding	1	12.5	3	1	45.1	20	4.05318	3.05336e-07	1	12	6	1	62.4	30	4.57798	1.06189e-07	4.31558	2.05763e-07	x
PBANKA_1212500	product=conserved Plasmodium protein, unknown function location=PbANKA_12_v3:469774-473736(+) length=1320 sequence_SO=chromosome SO=protein_coding	#N/A	#N/A	#N/A	1	11.8	10	3.75779	4.58868e-07	#N/A	#N/A	#N/A	1	28	22	6.1295	2.22149e-08	4.94365	2.40542e-07	x
PBANKA_0509000	product=conserved Plasmodium protein, unknown function location=PbANKA_05_v3:366840-369815(+) length=991 sequence_SO=chromosome SO=protein_coding	#N/A	#N/A	#N/A	1	9	6	5.0761	3.93256e-07	#N/A	#N/A	#N/A	1	12.8	8	6.19523	1.06025e-07	5.63566	2.49641e-07	x
PBANKA_1002600	product=6-cysteine protein (P41) location=PbANKA_10_v3:165645-166841(-) length=398 sequence_SO=chromosome SO=protein_coding	#N/A	#N/A	#N/A	1	18.1	3	5.62551	3.58751e-07	#N/A	#N/A	#N/A	1	32.2	8	5.4127	3.25152e-07	5.5191	3.41952e-07	x
PBANKA_1224200	product=DnaJ protein, putative location=PbANKA_12_v3:916254-918704(+) length=816 sequence_SO=chromosome SO=protein_coding	#N/A	#N/A	#N/A	1	29.5	20	5.55122	3.58751e-07	#N/A	#N/A	#N/A	1	35.4	23	5.11887	4.00337e-07	5.33505	3.79544e-07	x
PBANKA_0919100	product=parasitophorous vacuolar protein 1, putative (PV1) location=PbANKA_09_v3:713958-715124(-) length=388 sequence_SO=chromosome SO=protein_coding	#N/A	#N/A	#N/A	1	16	5	4.90545	6.42978e-07	#N/A	#N/A	#N/A	1	33.2	10	6.17046	1.20415e-07	5.53795	3.81697e-07	x
PBANKA_1035200	product=LCCL domain-containing protein (CCp3) location=PbANKA_10_v3:1429866-1433780(-) length=1304 sequence_SO=chromosome SO=protein_coding	#N/A	#N/A	#N/A	1	16	13	4.7062	5.41676e-07	#N/A	#N/A	#N/A	1	18.1	17	4.848	3.39378e-07	4.7771	4.40527e-07	x
PBANKA_1443300	product=merozoite surface protein 9, putative location=PbANKA_14_v3:1651294-1653150(-) length=618 sequence_SO=chromosome SO=protein_coding	1	38.8	12	1	54.5	38	4.26545	1.31825e-06	1	31.2	12	1	59.2	42	4.5552	6.87199e-07	4.41032	1.00273e-06	x
PBANKA_0305000	product=serine repeat antigen 2 (SERA2) location=PbANKA_03_v3:163296-167127(-) length=1122 sequence_SO=chromosome SO=protein_coding	1	28.5	24	1	60.5	69	3.39153	1.31825e-06	1	29.9	26	1	61.9	76	3.63336	6.87199e-07	3.51244	1.00273e-06	x
PBANKA_0931200	product=heat shock protein 101 (HSP101) location=PbANKA_09_v3:1139058-1142155(+) length=907 sequence_SO=chromosome SO=protein_coding	0.9577	1.9	1	1	17.3	14	4.4522	1.31825e-06	0.9838	4.5	1	1	30.3	21	4.47655	9.71533e-07	4.46438	1.14489e-06	x
PBANKA_0618600	product=conserved Plasmodium protein, unknown function location=PbANKA_06_v3:776995-777702(+) length=235 sequence_SO=chromosome SO=protein_coding	#N/A	#N/A	#N/A	1	16.2	4	5.81424	1.25659e-06	#N/A	#N/A	#N/A	1	51.9	12	4.99429	1.90047e-06	5.40426	1.57853e-06	x
PBANKA_1349000	product=MSP7-like protein (MSRP2) location=PbANKA_13_v3:1887778-1888803(-) length=341 sequence_SO=chromosome SO=protein_coding	#N/A	#N/A	#N/A	1	24	4	5.15794	3.73532e-06	#N/A	#N/A	#N/A	1	29.6	8	7.40395	3.08934e-07	6.28094	2.02213e-06	x
PBANKA_1365500	product=exported protein IBIS1 (IBIS1) location=PbANKA_13_v3:2490490-2491687(+) length=327 sequence_SO=chromosome SO=protein_coding	1	24.2	5	1	37	11	3.24379	3.84084e-06	1	23.5	3	1	52.9	15	3.9078	8.99417e-07	3.5758	2.37013e-06	x
PBANKA_0100500	product=BIR protein location=PbANKA_01_v3:40052-41483(-) length=351 sequence_SO=chromosome SO=protein_coding	#N/A	#N/A	#N/A	1	12	3	3.66189	3.84084e-06	#N/A	#N/A	#N/A	1	15.7	3	4.30156	9.71533e-07	3.98173	2.40618e-06	x
PBANKA_0941300	product=translocon component PTEX88 (PTEX88) location=PbANKA_09_v3:1494685-1496925(+) length=746 sequence_SO=chromosome SO=protein_coding	#N/A	#N/A	#N/A	1	11.5	7	5.19651	4.673e-06	#N/A	#N/A	#N/A	1	20.4	12	6.17248	1.10272e-06	5.6845	2.88786e-06	x
PBANKA_1229000	product=Plasmodium exported protein (PHIST), unknown function location=PbANKA_12_v3:1129566-1133128(+) length=1139 sequence_SO=chromosome SO=protein_coding	0.9421	7.4	1	1	26.9	11	3.68913	6.14305e-06	0.9055	10.4	1	1	34.1	19	4.69745	9.71533e-07	4.19329	3.55729e-06	x
PBANKA_0517000	product=early transcribed membrane protein (ETRAMP10.2) location=PbANKA_05_v3:628632-629573(+) length=313 sequence_SO=chromosome SO=protein_coding	#N/A	#N/A	#N/A	1	38.3	9	3.68363	8.209e-06	#N/A	#N/A	#N/A	1	47.9	11	6.05897	3.17349e-07	4.8713	4.26318e-06	x
PBANKA_1328000	product=serine/threonine protein phosphatase, putative (UIS2) location=PbANKA_13_v3:1120942-1124910(+) length=1322 sequence_SO=chromosome SO=protein_coding	#N/A	#N/A	#N/A	1	23.8	23	5.15666	7.87154e-06	#N/A	#N/A	#N/A	1	32.1	30	5.87998	2.26931e-06	5.51832	5.07042e-06	x
PBANKA_0519300	product=conserved Plasmodium protein, unknown function location=PbANKA_05_v3:697906-699636(+) length=576 sequence_SO=chromosome SO=protein_coding	#N/A	#N/A	#N/A	1	37.8	13	5.86003	5.50874e-06	#N/A	#N/A	#N/A	1	39.4	16	5.37515	6.69724e-06	5.61759	6.10299e-06	x
PBANKA_0311800	product=long-chain acyl-CoA synthase, putative location=PbANKA_03_v3:411074-413335(-) length=753 sequence_SO=chromosome SO=protein_coding	#N/A	#N/A	#N/A	1	7.2	3	3.32171	1.22641e-05	#N/A	#N/A	#N/A	1	10.5	5	6.91274	1.06667e-07	5.11722	6.18537e-06	x
PBANKA_1349200	product=MSP7-like protein (MSRP1) location=PbANKA_13_v3:1892501-1893355(-) length=284 sequence_SO=chromosome SO=protein_coding	#N/A	#N/A	#N/A	1	29.6	7	5.2425	1.22641e-05	#N/A	#N/A	#N/A	1	21.5	9	7.29475	1.10272e-06	6.26862	6.6834e-06	x
PBANKA_1220200	product=lysophospholipase, putative location=PbANKA_12_v3:776817-778916(-) length=699 sequence_SO=chromosome SO=protein_coding	#N/A	#N/A	#N/A	1	22.7	4	5.15919	1.40069e-05	#N/A	#N/A	#N/A	1	31	9	6.64755	1.90047e-06	5.90337	7.95367e-06	x
PBANKA_0519200	product=CCAT-binding transcription factor-like protein, putative location=PbANKA_05_v3:695401-696582(+) length=393 sequence_SO=chromosome SO=protein_coding	1	28.2	5	1	38.4	9	4.3508	1.78404e-05	0.9997	29.5	2	1	47.6	10	5.91806	1.75715e-06	5.13443	9.79877e-06	x
PBANKA_0519000	product=S-antigen, putative location=PbANKA_05_v3:688663-690927(+) length=754 sequence_SO=chromosome SO=protein_coding	#N/A	#N/A	#N/A	1	36.7	3	8.42632	4.67092e-06	#N/A	#N/A	#N/A	0.9796	52.3	4	6.37855	2.02764e-05	7.40243	1.24737e-05	x
PBANKA_1441700	product=conserved Plasmodium protein, unknown function location=PbANKA_14_v3:1574133-1575509(-) length=458 sequence_SO=chromosome SO=protein_coding	#N/A	#N/A	#N/A	1	15.1	3	4.33284	2.41418e-05	#N/A	#N/A	#N/A	1	33.4	10	5.84411	2.42239e-06	5.08848	1.32821e-05	x
PBANKA_0707300	product=histone acetyltransferase GCN5, putative (GCN5) location=PbANKA_07_v3:301494-305672(-) length=1304 sequence_SO=chromosome SO=protein_coding	#N/A	#N/A	#N/A	1	4.1	4	2.06457	3.26973e-05	1	6.6	3	1	9.4	5	3.25974	1.40546e-06	2.66216	1.70514e-05	x
PBANKA_0924800	product=conserved Plasmodium protein, unknown function location=PbANKA_09_v3:888401-891979(+) length=1192 sequence_SO=chromosome SO=protein_coding	#N/A	#N/A	#N/A	1	25.9	11	6.10567	3.11784e-05	#N/A	#N/A	#N/A	1	42.7	26	7.68732	5.62675e-06	6.8965	1.84026e-05	x
PBANKA_0836200	product=conserved Plasmodium protein, unknown function location=PbANKA_08_v3:1326359-1328673(+) length=698 sequence_SO=chromosome SO=protein_coding	#N/A	#N/A	#N/A	1	13.3	8	3.08566	2.41418e-05	#N/A	#N/A	#N/A	1	15.2	8	3.24181	1.35452e-05	3.16374	1.88435e-05	x
PBANKA_1030600	product=p1/s1 nuclease, putative location=PbANKA_10_v3:1237181-1238167(-) length=328 sequence_SO=chromosome SO=protein_coding	#N/A	#N/A	#N/A	1	20.4	5	3.66845	1.88321e-05	#N/A	#N/A	#N/A	1	24.1	5	3.5277	1.93318e-05	3.59807	1.9082e-05	x
PBANKA_0519100	product=CCAT-binding transcription factor-like protein, putative location=PbANKA_05_v3:693089-693973(+) length=294 sequence_SO=chromosome SO=protein_coding	#N/A	#N/A	#N/A	1	15.6	5	5.50746	3.15884e-05	#N/A	#N/A	#N/A	1	20.7	6	6.78285	6.69724e-06	6.14516	1.91428e-05	x
PBANKA_1300700	product=LCCL domain-containing protein (CCp1) location=PbANKA_13_v3:52618-57465(-) length=1615 sequence_SO=chromosome SO=protein_coding	#N/A	#N/A	#N/A	1	13.4	12	5.12688	1.68994e-05	#N/A	#N/A	#N/A	1	16.3	15	4.69113	2.30637e-05	4.90901	1.99816e-05	x
PBANKA_1000500	product=conserved rodent malaria protein, unknown function location=PbANKA_10_v3:60958-62961(-) length=636 sequence_SO=chromosome SO=protein_coding	#N/A	#N/A	#N/A	#N/A	#N/A	#N/A	3.88188	4.16435e-05	#N/A	#N/A	#N/A	0.9583	5	1	6.26418	1.49195e-06	5.07303	2.15677e-05	x
PBANKA_0416000	product=high molecular weight rhoptry protein 3, putative (RhopH3) location=PbANKA_04_v3:574017-577578(+) length=908 sequence_SO=chromosome SO=protein_coding	1	6.6	4	1	26.8	14	2.36182	3.11784e-05	1	6.9	5	1	28.6	20	2.6413	1.27835e-05	2.50156	2.19809e-05	x
PBANKA_1418300	product=rhoptry protein 2, putative (PRP2) location=PbANKA_14_v3:730462-734280(+) length=1272 sequence_SO=chromosome SO=protein_coding	#N/A	#N/A	#N/A	1	11.2	8	5.75767	5.61709e-05	#N/A	#N/A	#N/A	1	20.4	21	7.02975	1.32322e-05	6.39371	3.47016e-05	x
PBANKA_0204500	product=LCCL domain-containing protein (CCp5) location=PbANKA_02_v3:151574-154801(-) length=1049 sequence_SO=chromosome SO=protein_coding	#N/A	#N/A	#N/A	1	16.9	10	4.59373	8.39994e-05	#N/A	#N/A	#N/A	1	18.4	11	6.9829	4.77158e-06	5.78832	4.43855e-05	x
PBANKA_1032100	product=rhoptry-associated protein 1, putative (RAP1) location=PbANKA_10_v3:1292452-1294266(-) length=604 sequence_SO=chromosome SO=protein_coding	#N/A	#N/A	#N/A	0.9714	14.4	1	2.87015	0.000101781	#N/A	#N/A	#N/A	1	17.2	6	5.09744	2.00066e-06	3.98379	5.18906e-05	x
PBANKA_0105300	product=conserved Plasmodium protein, unknown function location=PbANKA_01_v3:216483-221962(-) length=1778 sequence_SO=chromosome SO=protein_coding	#N/A	#N/A	#N/A	1	15.4	15	4.78641	6.98961e-05	#N/A	#N/A	#N/A	1	29	29	5.19592	3.71594e-05	4.99116	5.35278e-05	x
PBANKA_0209200	product=parasite-infected erythrocyte surface protein (PIESP15) location=PbANKA_02_v3:320987-322504(-) length=505 sequence_SO=chromosome SO=protein_coding	#N/A	#N/A	#N/A	0.9998	6.1	2	3.35651	0.000108863	#N/A	#N/A	#N/A	1	16.6	5	6.53162	1.33749e-06	4.94407	5.51001e-05	x
PBANKA_0304900	product=serine repeat antigen 3 (SERA3) location=PbANKA_03_v3:158235-161950(-) length=1096 sequence_SO=chromosome SO=protein_coding	1	28.6	20	1	48.2	43	2.09911	3.10046e-05	1	27.8	20	1	49.9	45	1.74295	8.415e-05	1.92103	5.75773e-05	x
PBANKA_1037300	product=conserved Plasmodium protein, unknown function location=PbANKA_10_v3:1509188-1510066(-) length=292 sequence_SO=chromosome SO=protein_coding	#N/A	#N/A	#N/A	0.9973	30.1	3	3.15549	0.000116874	#N/A	#N/A	#N/A	1	54.5	9	5.57491	2.51779e-06	4.3652	5.9696e-05	x
PBANKA_1316300	product=conserved Plasmodium protein, unknown function location=PbANKA_13_v3:684847-695374(+) length=3209 sequence_SO=chromosome SO=protein_coding	#N/A	#N/A	#N/A	1	7.5	10	2.34216	0.000141053	#N/A	#N/A	#N/A	1	13.1	28	5.36121	7.06208e-07	3.85169	7.08795e-05	x
PBANKA_0201600	product=early transcribed membrane protein (ETRAMP) location=PbANKA_02_v3:72746-73279(-) length=177 sequence_SO=chromosome SO=protein_coding	1	59.3	6	1	59.3	11	2.46754	0.000116874	1	59.3	8	1	59.3	10	2.87904	4.24725e-05	2.67329	7.96734e-05	x
PBANKA_0623300	product=tryptophan-rich antigen, putative location=PbANKA_06_v3:951400-952526(-) length=342 sequence_SO=chromosome SO=protein_coding	1	21.3	3	1	26.9	8	2.54621	0.000104296	1	21.6	6	1	45.6	13	2.78112	5.62656e-05	2.66367	8.02808e-05	x
PBANKA_0216761	product=reticulocyte binding protein, putative (Pb235) location=PbANKA_02_v3:612280-614216(+) length=612 sequence_SO=chromosome SO=protein_coding	#N/A	#N/A	#N/A	1	25.5	8	4.58363	6.98961e-05	#N/A	#N/A	#N/A	1	29.1	10	4.30779	9.10779e-05	4.44571	8.0487e-05	x
PBANKA_1334300	product=exported protein 2 (EXP2) location=PbANKA_13_v3:1374381-1375409(-) length=269 sequence_SO=chromosome SO=protein_coding	#N/A	#N/A	#N/A	1	8.2	2	1.95415	6.1928e-05	1	7.4	3	1	15.6	4	1.7427	0.000107614	1.84842	8.4771e-05	x
PBANKA_1103000	product=serine/arginine-rich splicing factor 12, putative (SRSF12) location=PbANKA_11_v3:133135-134088(-) length=317 sequence_SO=chromosome SO=protein_coding	1	20.5	5	1	29	7	2.09911	4.21905e-05	1	17.4	7	1	31.9	10	1.67843	0.000145518	1.88877	9.38541e-05	x
PBANKA_1200600	product=Plasmodium exported protein, unknown function location=PbANKA_12_v3:49909-56662(-) length=2206 sequence_SO=chromosome SO=protein_coding	#N/A	#N/A	#N/A	0.9999	39.3	4	4.22795	0.000116874	#N/A	#N/A	#N/A	1	42.6	8	4.53168	7.52347e-05	4.37982	9.60545e-05	x
PBANKA_1358000	product=thioredoxin 2 (TRX2) location=PbANKA_13_v3:2212894-2214108(-) length=157 sequence_SO=chromosome SO=protein_coding	#N/A	#N/A	#N/A	1	33.8	4	4.53494	0.000253928	#N/A	#N/A	#N/A	1	32.5	6	6.15465	3.47151e-05	5.3448	0.000144322	x
PBANKA_0702800	product=protein disulfide isomerase location=PbANKA_07_v3:143845-145402(+) length=482 sequence_SO=chromosome SO=protein_coding	1	16	2	1	23.2	9	1.66967	0.000362511	0.9996	8.3	2	1	37.6	17	3.04875	7.67772e-06	2.35921	0.000185094	x
PBANKA_1400600	product=cytoadherence linked asexual protein, putative location=PbANKA_14_v3:75956-80552(-) length=1296 sequence_SO=chromosome SO=protein_coding	1	9.1	7	1	18.6	17	2.15454	0.000280418	1	7.2	7	1	20.5	21	2.52772	9.43928e-05	2.34113	0.000187405	x
PBANKA_1107100	product=subtilisin-like protease 1 (SUB1) location=PbANKA_11_v3:275890-277689(-) length=599 sequence_SO=chromosome SO=protein_coding	#N/A	#N/A	#N/A	1	5.5	2	3.04188	0.000302629	#N/A	#N/A	#N/A	1	9.5	4	3.21432	0.000196737	3.1281	0.000249683	x
PBANKA_1437300	product=endoplasmin, putative (GRP94) location=PbANKA_14_v3:1403252-1405678(-) length=808 sequence_SO=chromosome SO=protein_coding	1	27	15	1	35.1	25	1.75662	0.00049621	1	30.7	15	1	41.6	28	1.84781	0.000374938	1.80221	0.000435574	x
PBANKA_0414600	product=40S ribosomal protein S15A, putative location=PbANKA_04_v3:520129-520638(+) length=130 sequence_SO=chromosome SO=protein_coding	#N/A	#N/A	#N/A	0.9187	20.8	1	2.64793	0.000812522	0.9997	26.2	4	1	36.9	5	3.45554	0.00015727	3.05174	0.000484896	x
PBANKA_1231500	product=ubiquitin carboxyl-terminal hydrolase 2, putative location=PbANKA_12_v3:1215559-1219461(+) length=1218 sequence_SO=chromosome SO=protein_coding	1	7.9	4	1	10.5	7	2.08566	0.00107993	0.9058	7.6	4	1	25.7	21	3.04018	0.000112127	2.56292	0.000596028	x
PBANKA_0519400	product=conserved Plasmodium protein, unknown function location=PbANKA_05_v3:701104-702897(+) length=597 sequence_SO=chromosome SO=protein_coding	#N/A	#N/A	#N/A	1	27.5	9	3.49135	0.00175851	#N/A	#N/A	#N/A	1	39.7	11	5.45065	0.000125975	4.471	0.00094224	x
PBANKA_1101400	product=rhoptry-associated protein 2/3 (RAP2/3) location=PbANKA_11_v3:86661-87827(-) length=388 sequence_SO=chromosome SO=protein_coding	0.9733	3.6	1	1	21.6	5	3.03478	0.000780681	0.9881	8	1	1	27.1	8	2.5683	0.00208971	2.80154	0.00143519	x
PBANKA_1315700	product=rhoptry neck protein 2 (RON2) location=PbANKA_13_v3:664125-670370(+) length=2081 sequence_SO=chromosome SO=protein_coding	#N/A	#N/A	#N/A	0.9997	2.1	2	2.93113	0.000751508	#N/A	#N/A	#N/A	1	4.4	5	2.33937	0.00274982	2.63525	0.00175066	x
PBANKA_0405300	product=40S ribosomal protein S23, putative location=PbANKA_04_v3:193055-194284(+) length=145 sequence_SO=chromosome SO=protein_coding	#N/A	#N/A	#N/A	0.9961	19.3	1	2.27338	0.00297774	0.9279	8.3	1	1	27.6	3	2.72842	0.00120611	2.5009	0.00209193	x
PBANKA_0942500	product=conserved Plasmodium protein, unknown function location=PbANKA_09_v3:1533342-1534738(-) length=420 sequence_SO=chromosome SO=protein_coding	#N/A	#N/A	#N/A	1	16.2	3	2.54935	0.00205015	1	12.1	3	1	27.6	7	2.48081	0.00257665	2.51508	0.0023134	x
PBANKA_0300600	product=Plasmodium exported protein, unknown function location=PbANKA_03_v3:19615-21889(-) length=650 sequence_SO=chromosome SO=protein_coding	#N/A	#N/A	#N/A	0.9999	11.2	3	2.61533	0.000426068	#N/A	#N/A	#N/A	1	21.7	7	1.63968	0.00556705	2.1275	0.00299656	x
PBANKA_0210600	product=ubiquitin carboxyl-terminal hydrolase, putative location=PbANKA_02_v3:383882-392643(-) length=2788 sequence_SO=chromosome SO=protein_coding	#N/A	#N/A	#N/A	1	2.2	4	2.36386	0.00670824	#N/A	#N/A	#N/A	1	7.1	9	3.74657	0.000633125	3.05521	0.00367068	x
PBANKA_0701100	product=conserved Plasmodium protein, unknown function location=PbANKA_07_v3:82973-83652(-) length=164 sequence_SO=chromosome SO=protein_coding	#N/A	#N/A	#N/A	0.9992	23.2	2	3.96885	0.00366379	#N/A	#N/A	#N/A	1	28.7	3	3.60771	0.00622712	3.78828	0.00494546	x
PBANKA_0524300	product=tryptophan/threonine-rich antigen, putative location=PbANKA_05_v3:894066-895250(-) length=354 sequence_SO=chromosome SO=protein_coding	#N/A	#N/A	#N/A	0.9999	11.3	3	3.02257	0.000331712	1	8.8	3	1	22	6	1.58926	0.010229	2.30592	0.00528034	x
PBANKA_0820000	product=DNAJ-like molecular chaperone protein, putative location=PbANKA_08_v3:799426-801231(+) length=381 sequence_SO=chromosome SO=protein_coding	0.9735	3.4	1	0.9992	6.6	2	2.29876	0.00757186	#N/A	#N/A	#N/A	0.9998	3.4	2	2.61344	0.00458871	2.4561	0.00608029	x
PBANKA_0620900	product=conserved Plasmodium protein, unknown function location=PbANKA_06_v3:832218-835586(-) length=1122 sequence_SO=chromosome SO=protein_coding	0.9999	5.8	4	1	2.8	3	2.12506	0.0150303	1	3	3	1	6.3	5	5.59753	8.415e-05	3.86129	0.00755723	x
PBANKA_1428700	product=eukaryotic translation initiation factor 3 subunit A, putative (EIF3A) location=PbANKA_14_v3:1114547-1118338(-) length=1263 sequence_SO=chromosome SO=protein_coding	0.9895	4.8	3	1	4	3	2.86074	0.00768548	0.9966	3.8	3	0.9956	3.3	2	2.76683	0.00988146	2.81378	0.00878347	x
PBANKA_0100700	product=Plasmodium exported protein, unknown function location=PbANKA_01_v3:45315-46473(+) length=321 sequence_SO=chromosome SO=protein_coding	#N/A	#N/A	#N/A	1	24.3	4	2.68411	0.030895	#N/A	#N/A	#N/A	1	18.7	4	6.14295	0.00060488	4.41353	0.0157499	x
PBANKA_0103300	product=conserved Plasmodium protein, unknown function location=PbANKA_01_v3:148463-155002(+) length=2033 sequence_SO=chromosome SO=protein_coding	0.9997	4.1	4	1	4.9	7	1.88907	0.0150303	0.9836	6.1	4	1	9.3	10	1.88104	0.0167322	1.88505	0.0158813	x
PBANKA_1317500	product=glucose-6-phosphate dehydrogenase-6-phosphogluconolactonase, putative (GluPho) location=PbANKA_13_v3:736679-739531(-) length=950 sequence_SO=chromosome SO=protein_coding	#N/A	#N/A	#N/A	0.9809	4.1	1	2.08571	0.021794	1	7.5	4	1	3.8	3	2.3271	0.0149213	2.20641	0.0183576	x
PBANKA_0515900	product=mRNA-decapping enzyme subunit 1, putative (DCP1) location=PbANKA_05_v3:593038-596031(+) length=997 sequence_SO=chromosome SO=protein_coding	0.976	9.5	4	#N/A	#N/A	#N/A	3.69464	0.0137248	#N/A	#N/A	#N/A	1	11.1	5	3.31091	0.0232763	3.50277	0.0185006	x
PBANKA_1425900	product=conserved Plasmodium protein, unknown function location=PbANKA_14_v3:994424-998423(+) length=1303 sequence_SO=chromosome SO=protein_coding	#N/A	#N/A	#N/A	#N/A	#N/A	#N/A	1.67787	0.0280526	#N/A	#N/A	#N/A	1	3.6	3	2.21	0.0094371	1.94393	0.0187449	x
PBANKA_0903600	product=dynamin-like protein, putative (DYN1) location=PbANKA_09_v3:130352-133246(+) length=814 sequence_SO=chromosome SO=protein_coding	#N/A	#N/A	#N/A	0.9989	4.2	2	4.32089	0.0392815	#N/A	#N/A	#N/A	1	7.7	5	5.41165	0.0177707	4.86627	0.0285261	x
PBANKA_1338600	product=60S ribosomal protein L23, putative (RPL23) location=PbANKA_13_v3:1514273-1515411(-) length=181 sequence_SO=chromosome SO=protein_coding	0.9935	7.2	2	1	27.6	4	2.62016	0.030895	#N/A	#N/A	#N/A	1	16	2	2.6889	0.0305433	2.65453	0.0307191	x
PBANKA_0105400	product=coatomer alpha subunit, putative location=PbANKA_01_v3:224533-229071(+) length=1383 sequence_SO=chromosome SO=protein_coding	1	3.5	4	1	6.2	5	1.77912	0.0383047	1	4	4	1	8.2	7	1.75878	0.0442902	1.76895	0.0412974	x
PBANKA_1401300	product=40S ribosomal protein S7, putative location=PbANKA_14_v3:108464-109231(-) length=194 sequence_SO=chromosome SO=protein_coding	0.9998	30.4	3	0.9993	16.5	2	1.56498	1.31825e-06	0.9998	16.5	3	1	33	5	1.4656	1.40546e-06	1.51529	1.36186e-06
PBANKA_1406700	product=carbamoyl phosphate synthetase, putative (CPSII) location=PbANKA_14_v3:306823-313673(-) length=2153 sequence_SO=chromosome SO=protein_coding	1	2.5	5	1	11.9	15	1.55026	4.21905e-05	1	5.5	7	1	29.4	43	3.38141	3.08934e-07	2.46584	2.12497e-05
PBANKA_1134100	product=T-complex protein 1 subunit delta, putative (CCT4) location=PbANKA_11_v3:1277972-1280363(+) length=529 sequence_SO=chromosome SO=protein_coding	0.945	14.2	2	1	26.1	5	1.00189	7.74044e-05	0.9923	10.6	3	1	17	5	0.927813	0.000107859	0.96485	9.26317e-05
PBANKA_1349100	product=MSP7-like protein (MSP7) location=PbANKA_13_v3:1889651-1890658(-) length=335 sequence_SO=chromosome SO=protein_coding	1	23	4	1	44.5	8	1.57603	0.000152436	1	17.9	4	1	48.7	15	1.74651	8.00833e-05	1.66127	0.00011626
PBANKA_0910300	product=guanylyl cyclase, putative (GCalpha) location=PbANKA_09_v3:383738-395317(+) length=3859 sequence_SO=chromosome SO=protein_coding	0.9713	2.1	1	1	4.8	6	1.16458	0.000280418	#N/A	#N/A	#N/A	1	4.9	7	1.39969	8.415e-05	1.28213	0.000182284
PBANKA_0941500	product=40S ribosomal protein S4, putative location=PbANKA_09_v3:1499958-1501019(+) length=261 sequence_SO=chromosome SO=protein_coding	1	25.3	4	1	15.3	3	1.02679	0.000320573	1	43.7	10	1	52.9	11	1.03991	0.000282718	1.03335	0.000301645
PBANKA_0604300	product=conserved Plasmodium protein, unknown function location=PbANKA_06_v3:223498-225431(-) length=330 sequence_SO=chromosome SO=protein_coding	#N/A	#N/A	#N/A	0.9202	8.8	2	0.948255	0.000474759	0.947	4.8	2	0.9982	11.5	2	1.13367	0.000154346	1.04096	0.000314552
PBANKA_1117500	product=ribosomal protein L27a, putative location=PbANKA_11_v3:659905-660520(+) length=148 sequence_SO=chromosome SO=protein_coding	1	35.8	5	1	47.3	7	1.32897	0.000142997	1	37.8	6	1	35.1	5	1.01582	0.000711569	1.17239	0.000427283
PBANKA_0505100	product=ADP-ribosylation factor, putative (ARF1) location=PbANKA_05_v3:198487-199559(-) length=181 sequence_SO=chromosome SO=protein_coding	0.9483	29.8	1	0.9749	6.1	1	1.32941	0.000282971	1	35.4	4	1	27.6	2	1.13905	0.0006906	1.23423	0.000486785
PBANKA_0930300	product=GTP-binding nuclear protein RAN/TC4, putative location=PbANKA_09_v3:1111332-1112130(+) length=214 sequence_SO=chromosome SO=protein_coding	1	37.9	7	1	55.1	10	1.21453	0.000280418	1	51.9	13	1	58.4	17	1.02793	0.000714866	1.12123	0.000497642
PBANKA_0914300	product=protein disulfide isomerase related protein, putative location=PbANKA_09_v3:549526-550797(+) length=423 sequence_SO=chromosome SO=protein_coding	1	18.2	5	1	12.5	5	1.0492	0.000842321	0.9931	7.1	3	1	20.8	8	1.26359	0.00028606	1.1564	0.00056419
PBANKA_0818900	product=heat shock protein 70, putative (HSP70-2) location=PbANKA_08_v3:755408-757677(+) length=651 sequence_SO=chromosome SO=protein_coding	1	37.3	20	1	52.1	29	1.17019	0.001224	1	42.1	20	1	60.8	42	1.89768	7.22387e-05	1.53394	0.000648118
PBANKA_1103400	product=60S ribosomal protein L31, putative (RPL31) location=PbANKA_11_v3:146223-147088(-) length=119 sequence_SO=chromosome SO=protein_coding	0.9974	8.4	1	0.9908	8.4	1	0.989608	0.000942849	1	26.9	4	0.9999	20.2	3	1.16012	0.000375111	1.07487	0.00065898
PBANKA_1214300	product=enolase, putative (ENO) location=PbANKA_12_v3:544052-545611(+) length=446 sequence_SO=chromosome SO=protein_coding	1	48.2	17	1	58.7	25	1.14316	0.000331712	1	53.1	18	1	63.2	26	0.913884	0.001247	1.02852	0.000789357
PBANKA_1145800	product=conserved rodent malaria protein, unknown function location=PbANKA_11_v3:1714536-1715328(+) length=179 sequence_SO=chromosome SO=protein_coding	1	24.6	4	1	24.6	4	1.32113	0.000828596	1	25.1	3	1	33.5	5	1.34247	0.000784678	1.3318	0.000806637
PBANKA_0831000	product=merozoite surface protein 1 (MSP1) location=PbANKA_08_v3:1170535-1175910(+) length=1791 sequence_SO=chromosome SO=protein_coding	1	11.5	11	1	10.6	14	1.60643	0.000339919	1	12.7	13	1	16.1	21	1.26741	0.00136825	1.43692	0.000854086
PBANKA_1324400	product=60S ribosomal protein L27, putative (RPL27) location=PbANKA_13_v3:979146-980299(-) length=146 sequence_SO=chromosome SO=protein_coding	0.9999	15.1	2	1	30.8	3	0.98546	0.00105061	1	21.9	3	1	32.2	6	1.07282	0.000690591	1.02914	0.000870599
PBANKA_1104700	product=trafficking protein particle complex subunit 8, putative (TRS85) location=PbANKA_11_v3:199745-206527(+) length=2225 sequence_SO=chromosome SO=protein_coding	#N/A	#N/A	#N/A	0.9984	1.3	2	1.41318	0.00175851	#N/A	#N/A	#N/A	1	11.2	15	5.18066	6.46134e-07	3.29692	0.000879576
PBANKA_0717800	product=60S ribosomal protein L15, putative location=PbANKA_07_v3:641432-642319(-) length=205 sequence_SO=chromosome SO=protein_coding	1	28.8	6	1	28.8	6	1.1458	0.00100254	1	32.2	7	1	28.8	6	1.1786	0.000873725	1.1622	0.000938132
PBANKA_0922500	product=conserved Plasmodium protein, unknown function location=PbANKA_09_v3:820799-822981(+) length=555 sequence_SO=chromosome SO=protein_coding	1	10.1	4	1	15.7	6	1.32592	0.00211303	0.9987	11	2	1	26.7	8	2.74408	2.72944e-05	2.035	0.00107016
PBANKA_0405200	product=T-complex protein 1 subunit beta, putative (CCT2) location=PbANKA_04_v3:188892-190669(-) length=533 sequence_SO=chromosome SO=protein_coding	1	20.5	4	1	20.8	6	1.01151	0.000443935	1	22.5	5	1	34.5	12	0.778843	0.00208675	0.895176	0.00126534
PBANKA_1135000	product=HVA22-like protein, putative location=PbANKA_11_v3:1310796-1311257(-) length=153 sequence_SO=chromosome SO=protein_coding	0.9998	27.5	2	0.9998	13.7	2	0.953736	0.00132124	0.9992	13.7	2	0.9988	13.7	2	0.977359	0.00123134	0.965548	0.00127629
PBANKA_0610300	product=polyubiquitin, putative location=PbANKA_06_v3:468199-469324(+) length=229 sequence_SO=chromosome SO=protein_coding,product=ubiquitin-60S ribosomal protein L40, putative location=PbANKA_11_v3:1569534-1570311(-) length=128 sequence_SO=chromosome SO=protein_coding	0.9895	21	1	1	38	2	2.91818	3.84084e-06	0.9969	21	1	0.9962	38	3	0.94638	0.0028193	1.93228	0.00141157
PBANKA_0107300	product=T-complex protein 1 subunit zeta, putative (CCT6) location=PbANKA_01_v3:291081-292796(+) length=543 sequence_SO=chromosome SO=protein_coding	0.9974	5.9	1	0.9947	2.8	1	1.34715	9.24975e-05	1	5.2	2	1	12.2	4	0.740734	0.00287427	1.04394	0.00148338
PBANKA_1429600	product=proline--tRNA ligase (PRS) location=PbANKA_14_v3:1144686-1146953(-) length=755 sequence_SO=chromosome SO=protein_coding	1	9.5	4	1	12.7	6	1.48617	7.4952e-06	1	21.7	6	1	20.5	8	0.501464	0.00414822	0.993816	0.00207786
PBANKA_1346700	product=60S ribosomal protein L23, putative location=PbANKA_13_v3:1823997-1824898(+) length=139 sequence_SO=chromosome SO=protein_coding	0.9989	25.9	3	0.9999	33.1	4	0.839622	0.00260147	1	29.5	4	1	41	5	0.886142	0.00208675	0.862882	0.00234411
PBANKA_1354400	product=60S ribosomal protein L18, putative location=PbANKA_13_v3:2057616-2058441(-) length=184 sequence_SO=chromosome SO=protein_coding	1	29.3	5	1	33.7	6	1.01284	0.00375396	1	41.8	7	1	46.2	8	1.25337	0.00128466	1.13311	0.00251931
PBANKA_1028400	product=60S ribosomal protein L10, putative location=PbANKA_10_v3:1159709-1160368(-) length=219 sequence_SO=chromosome SO=protein_coding	0.9955	9.1	2	0.9991	9.1	2	0.880844	0.00277371	0.9838	11.9	3	1	12.8	3	0.928696	0.00227549	0.90477	0.0025246
PBANKA_1145900	product=conserved rodent malaria protein, unknown function location=PbANKA_11_v3:1716485-1717580(+) length=278 sequence_SO=chromosome SO=protein_coding	1	18	6	1	27.3	9	1.28664	0.000327056	1	23.7	7	1	38.1	9	0.787479	0.00498529	1.03706	0.00265617
PBANKA_1106700	product=60S ribosomal protein L4, putative (RPL4) location=PbANKA_11_v3:264086-265321(-) length=411 sequence_SO=chromosome SO=protein_coding	1	19.2	6	1	33.8	13	1.06109	0.00201615	1	36.5	13	1	46.2	18	0.966151	0.00353295	1.01362	0.00277455
PBANKA_1135700	product=CUGBP Elav-like family member 1, putative (CELF1) location=PbANKA_11_v3:1341209-1342895(-) length=511 sequence_SO=chromosome SO=protein_coding	1	27.4	7	1	36.6	11	1.13763	0.00117267	1	34.8	10	1	44.2	13	0.876041	0.00499583	1.00684	0.00308425
PBANKA_1459300	product=actin I location=PbANKA_14_v3:2267380-2268510(+) length=376 sequence_SO=chromosome SO=protein_coding	1	54.8	21	1	66.8	26	0.846239	0.00346063	1	58	23	1	61.7	29	0.88772	0.00288207	0.866979	0.00317135
PBANKA_0816400	product=6-phosphofructokinase, putative (PFK9) location=PbANKA_08_v3:674000-677899(-) length=1299 sequence_SO=chromosome SO=protein_coding	#N/A	#N/A	#N/A	1	5.3	3	0.979844	0.00250102	#N/A	#N/A	#N/A	1	5.9	4	0.900167	0.00414822	0.940005	0.00332462
PBANKA_1332800	product=biotin carboxylase subunit of acetyl CoA carboxylase, putative (ACC) location=PbANKA_13_v3:1326375-1335790(+) length=2997 sequence_SO=chromosome SO=protein_coding	0.9745	4.9	2	0.9165	4.9	1	0.469626	0.00709326	1	14.2	21	1	8.6	8	-1.02129	9.46586e-05	-0.275833	0.00359396
PBANKA_1309900	product=M17 leucyl aminopeptidase, putative (LAP) location=PbANKA_13_v3:461027-462934(-) length=635 sequence_SO=chromosome SO=protein_coding	1	9.1	5	1	16.5	9	0.843292	0.00174918	1	10.1	5	1	13.1	8	0.677669	0.00559644	0.76048	0.00367281
PBANKA_1010800	product=CCR4-associated factor 16, putative (CAF16) location=PbANKA_10_v3:495037-496551(+) length=257 sequence_SO=chromosome SO=protein_coding	#N/A	#N/A	#N/A	1	21	5	0.881966	0.0029288	1	14.8	3	1	33.1	7	0.823003	0.00456498	0.852485	0.00374689
PBANKA_1126500	product=acetyl-CoA synthetase, putative (ACS) location=PbANKA_11_v3:971722-974574(-) length=950 sequence_SO=chromosome SO=protein_coding	1	9.9	4	1	6.2	4	1.214	0.00509516	1	7.1	3	1	9.1	4	1.33569	0.00352799	1.27484	0.00431157
PBANKA_1329300	product=40S ribosomal protein S3, putative location=PbANKA_13_v3:1185082-1186355(+) length=222 sequence_SO=chromosome SO=protein_coding	1	41	8	1	51.4	11	0.989443	0.00430772	1	33.8	7	1	42.3	10	0.972878	0.00510377	0.981161	0.00470574
PBANKA_0619100	product=40S ribosomal protein S5, putative location=PbANKA_06_v3:790239-791013(-) length=194 sequence_SO=chromosome SO=protein_coding	0.9982	24.7	2	1	32	5	0.889204	0.000210228	1	34	6	1	39.2	6	0.436102	0.00970837	0.662653	0.0049593
PBANKA_0711900	product=heat shock protein 70 (HSP70) location=PbANKA_07_v3:454582-456663(-) length=693 sequence_SO=chromosome SO=protein_coding	1	43	33	1	52.2	43	0.813391	0.00915771	1	49.2	41	1	50.6	51	1.31464	0.000828514	1.06402	0.00499311
PBANKA_0717900	product=RNA-binding protein, putative location=PbANKA_07_v3:645409-647316(-) length=447 sequence_SO=chromosome SO=protein_coding	#N/A	#N/A	#N/A	0.9999	6.5	2	1.87552	2.92608e-05	0.9389	13.4	3	1	30.4	5	0.649592	0.0100672	1.26256	0.00504823
PBANKA_0817700	product=RNA-binding protein musashi, putative (HoMu) location=PbANKA_08_v3:716082-717116(-) length=344 sequence_SO=chromosome SO=protein_coding	1	25.3	6	1	26.2	5	1.15435	0.00775657	1	28.5	7	1	37.5	7	1.44241	0.00290766	1.29838	0.00533212
PBANKA_1019500	product=60S ribosomal protein L5, putative location=PbANKA_10_v3:810030-811652(+) length=293 sequence_SO=chromosome SO=protein_coding	0.9995	7.2	2	1	32.1	6	1.71235	0.0043165	0.9905	21.2	4	1	36.5	6	1.5445	0.00777813	1.62842	0.00604732
PBANKA_1122900	product=hexokinase, putative (HK) location=PbANKA_11_v3:853291-854775(+) length=494 sequence_SO=chromosome SO=protein_coding	1	20.4	6	1	35	11	0.873809	0.00437452	1	34.8	13	1	42.7	17	0.782975	0.00817377	0.828392	0.00627414
PBANKA_0807600	product=40S ribosomal protein S11, putative (RPS11) location=PbANKA_08_v3:367522-368685(-) length=161 sequence_SO=chromosome SO=protein_coding	0.9854	9.3	1	1	19.3	3	2.27928	0.00156818	0.9995	15.5	2	1	23.6	4	1.5543	0.0110748	1.91679	0.00632149
PBANKA_0805700	product=heat shock protein 90, putative (HSP90) location=PbANKA_08_v3:279866-283023(+) length=720 sequence_SO=chromosome SO=protein_coding	1	36.9	23	1	43.8	26	0.840085	0.00968642	1	42.2	28	1	49.7	32	1.08406	0.00313008	0.962074	0.00640825
PBANKA_0511900	product=60S ribosomal protein L3, putative (RPL3) location=PbANKA_05_v3:468739-469899(-) length=386 sequence_SO=chromosome SO=protein_coding	1	18.7	7	1	25.9	11	0.951074	0.0052104	1	31.9	10	1	30.8	10	0.893277	0.00777813	0.922176	0.00649426
PBANKA_1204400	product=DNA/RNA-binding protein Alba 3, putative (ALBA3) location=PbANKA_12_v3:192634-193274(-) length=107 sequence_SO=chromosome SO=protein_coding	1	69.2	6	1	65.4	6	0.741223	0.0061364	1	47.7	4	1	72.9	7	0.727461	0.00724206	0.734342	0.00668923
PBANKA_1018600	product=60S ribosomal protein L21, putative (RPL21) location=PbANKA_10_v3:785032-785517(+) length=161 sequence_SO=chromosome SO=protein_coding	1	36.6	3	1	48.4	7	0.962001	0.00739114	1	55.9	7	1	48.4	10	0.990295	0.00720869	0.976148	0.00729991
PBANKA_1225000	product=serine/threonine protein kinase, FIKK family location=PbANKA_12_v3:945006-948703(+) length=1192 sequence_SO=chromosome SO=protein_coding	#N/A	#N/A	#N/A	1	8.4	4	2.16048	0.00185521	0.9976	4	3	1	7	3	1.45718	0.0137209	1.80883	0.00778807
PBANKA_1331900	product=eukaryotic initiation factor 4a, putative (eIF4A) location=PbANKA_13_v3:1297871-1299452(+) length=398 sequence_SO=chromosome SO=protein_coding	1	41.7	9	1	42.2	10	0.714756	0.00670824	1	23.4	8	1	40.5	13	0.68135	0.00910509	0.698053	0.00790666
PBANKA_1332700	product=duffy-binding protein location=PbANKA_13_v3:1320718-1323865(+) length=827 sequence_SO=chromosome SO=protein_coding	1	7.5	2	1	25.4	10	2.20487	0.000331712	1	9.9	5	1	29.6	13	1.05485	0.0157477	1.62986	0.00803971
PBANKA_1354500	product=60S ribosomal protein L18-2, putative location=PbANKA_13_v3:2060347-2061576(+) length=187 sequence_SO=chromosome SO=protein_coding	1	27.3	6	1	29.9	5	1.02335	0.0077445	1	35.3	5	1	19.3	3	1.02485	0.00851853	1.0241	0.00813151
PBANKA_1310800	product=40S ribosomal protein S5, putative location=PbANKA_13_v3:492684-494081(+) length=271 sequence_SO=chromosome SO=protein_coding	1	20.3	3	1	29.5	6	1.01258	0.00617046	1	26.6	6	1	31.4	7	0.904084	0.0110748	0.958331	0.00862263
PBANKA_1407600	product=60S ribosomal protein L24, putative location=PbANKA_14_v3:358003-359152(+) length=163 sequence_SO=chromosome SO=protein_coding	1	14.7	3	1	36.8	6	0.629358	0.00892392	1	19.6	4	1	24.5	6	0.62364	0.0100672	0.626499	0.00949556
PBANKA_1210200	product=PRE-binding protein, putative (PREBP) location=PbANKA_12_v3:379958-382870(+) length=970 sequence_SO=chromosome SO=protein_coding	#N/A	#N/A	#N/A	0.9902	14.7	5	1.45358	0.0148815	1	6.9	5	1	12.4	5	1.88954	0.00492412	1.67156	0.00990281
PBANKA_0406500	product=T-complex protein 1 subunit eta, putative (CCT7) location=PbANKA_04_v3:240132-241895(-) length=539 sequence_SO=chromosome SO=protein_coding	1	13.2	5	1	18.9	7	0.836667	0.0044455	1	16.3	6	1	20.2	6	0.64959	0.0158858	0.743128	0.0101657
PBANKA_0503600	product=60S ribosomal protein L30e, putative location=PbANKA_05_v3:146219-146762(+) length=108 sequence_SO=chromosome SO=protein_coding	1	47.2	3	1	50	5	0.874677	0.00334903	1	57.4	4	1	57.4	5	0.618003	0.0177707	0.74634	0.0105599
PBANKA_1339100	product=protein BCP1, putative location=PbANKA_13_v3:1530096-1531049(+) length=317 sequence_SO=chromosome SO=protein_coding	0.9991	11	3	0.9093	7.3	2	0.681149	0.017772	0.9917	11	3	0.9999	12	3	0.939896	0.00451507	0.810523	0.0111435
PBANKA_0619700	product=rhoptry-associated leucine zipper-like protein 1, putative (RALP1) location=PbANKA_06_v3:803907-805541(+) length=544 sequence_SO=chromosome SO=protein_coding	1	10.5	3	1	20	5	0.717434	0.0145011	1	16.9	3	1	15.3	5	0.832951	0.00799031	0.775193	0.0112457
PBANKA_0519900	product=conserved Plasmodium protein, unknown function location=PbANKA_05_v3:714500-719748(-) length=1591 sequence_SO=chromosome SO=protein_coding	1	2.6	3	1	11.8	9	1.94627	0.00241468	1	14.3	12	1	21.8	23	1.24782	0.0205582	1.59704	0.0114865
PBANKA_0509200	product=formin 2, putative location=PbANKA_05_v3:374408-377565(-) length=863 sequence_SO=chromosome SO=protein_coding	#N/A	#N/A	#N/A	#N/A	#N/A	#N/A	2.78706	0.000551242	0.9969	1.5	1	0.9968	2.7	2	1.33832	0.0226601	2.06269	0.0116057
PBANKA_1030100	product=actin II location=PbANKA_10_v3:1213170-1214433(-) length=376 sequence_SO=chromosome SO=protein_coding	0.9523	7.4	1	#N/A	#N/A	#N/A	1.13855	0.0201564	0.9861	15.7	2	0.9659	19.9	2	1.66631	0.00386759	1.40243	0.012012
PBANKA_0916200	product=T-complex protein 1 subunit alpha, putative (TCP1) location=PbANKA_09_v3:611343-613111(+) length=543 sequence_SO=chromosome SO=protein_coding	0.9846	2.2	1	1	23	7	1.63592	0.00380489	1	20.1	8	1	15.1	7	1.1351	0.0219065	1.38551	0.0128557
PBANKA_1123500	product=SNF2 helicase, putative (ISWI) location=PbANKA_11_v3:869771-877463(+) length=2523 sequence_SO=chromosome SO=protein_coding	0.9927	4.8	4	0.9922	6.4	2	1.31328	0.0263656	1	4.2	7	1	3.6	5	3.73893	0.000112127	2.5261	0.0132388
PBANKA_1125600	product=pyruvate kinase, putative location=PbANKA_11_v3:940783-943039(+) length=511 sequence_SO=chromosome SO=protein_coding	1	47.9	16	1	64.8	21	0.856413	0.0043165	1	57.1	18	1	71.4	23	0.599319	0.0234218	0.727866	0.0138692
PBANKA_1019400	product=60S ribosomal protein L7-3, putative location=PbANKA_10_v3:807057-808341(-) length=284 sequence_SO=chromosome SO=protein_coding	1	18.7	8	1	19	8	0.500271	0.0251236	1	14.8	7	1	15.1	8	0.722722	0.00536605	0.611496	0.0152448
PBANKA_0410600	product=60S ribosomal protein L26, putative location=PbANKA_04_v3:388544-389322(+) length=127 sequence_SO=chromosome SO=protein_coding	0.952	15	1	0.9919	44.1	1	1.57348	0.000697093	1	24.4	3	1	26	3	0.726292	0.0307902	1.14988	0.0157437
PBANKA_1219300	product=heat shock protein 110, putative (HSP110c) location=PbANKA_12_v3:740764-743274(+) length=836 sequence_SO=chromosome SO=protein_coding	#N/A	#N/A	#N/A	#N/A	#N/A	#N/A	1.53494	0.030895	#N/A	#N/A	#N/A	1	22.8	8	3.09912	0.00123134	2.31703	0.0160631
PBANKA_1238800	product=karyopherin beta, putative location=PbANKA_12_v3:1489931-1493311(+) length=1126 sequence_SO=chromosome SO=protein_coding	1	7.2	6	1	6.7	5	1.55866	0.000362511	1	8.3	4	1	12.9	7	0.638961	0.0317666	1.09881	0.0160645
PBANKA_1452600	product=calcyclin binding protein, putative location=PbANKA_14_v3:2024480-2025160(-) length=226 sequence_SO=chromosome SO=protein_coding	0.9984	14.2	2	1	11.9	3	0.890503	0.00491161	1	22.6	3	1	45.1	8	0.615576	0.0273945	0.75304	0.0161531
PBANKA_1232100	product=serine/arginine-rich splicing factor 1, putative (SR1) location=PbANKA_12_v3:1242125-1243265(-) length=315 sequence_SO=chromosome SO=protein_coding	1	46	22	1	44.4	19	0.850039	0.00370008	1	43.2	17	1	42.2	16	0.545319	0.028897	0.697679	0.0162985
PBANKA_1318100	product=aminopeptidase P, putative (APP) location=PbANKA_13_v3:758373-760703(+) length=776 sequence_SO=chromosome SO=protein_coding	#N/A	#N/A	#N/A	0.9999	11.5	4	0.725509	0.032543	0.993	3.6	2	1	21.4	10	2.40966	6.75972e-05	1.56758	0.0163053
PBANKA_1413200	product=conserved Plasmodium protein, unknown function location=PbANKA_14_v3:548203-549721(-) length=365 sequence_SO=chromosome SO=protein_coding	0.9584	11	1	0.9906	5.5	1	1.02046	0.0201036	1	20.8	3	0.9997	7.4	2	1.13866	0.0137209	1.07956	0.0169123
PBANKA_1341500	product=RNA-binding protein, putative location=PbANKA_13_v3:1624235-1626054(-) length=510 sequence_SO=chromosome SO=protein_coding	1	14.9	4	1	27.8	10	0.937489	0.00974264	1	18.2	8	1	25.3	6	0.763342	0.0257391	0.850416	0.0177409
PBANKA_1419100	product=dihydrolipoyllysine-residue succinyltransferase component of 2-oxoglutarate dehydrogenase complex, putative location=PbANKA_14_v3:755309-756895(+) length=423 sequence_SO=chromosome SO=protein_coding	1	38.1	21	1	40.2	24	0.508657	0.0383047	1	41.1	22	1	54.6	27	1.07497	0.00130359	0.791811	0.0198042
PBANKA_0407600	product=asparagine synthetase, putative location=PbANKA_04_v3:277672-280203(+) length=581 sequence_SO=chromosome SO=protein_coding	1	20.1	9	1	21.7	8	0.361116	0.0354771	1	28.6	14	1	35.5	14	0.591162	0.00458871	0.476139	0.0200329
PBANKA_1450700	product=clustered-asparagine-rich protein, putative location=PbANKA_14_v3:1963137-1964330(-) length=397 sequence_SO=chromosome SO=protein_coding	0.9923	2.5	1	0.9999	12.6	3	1.40441	0.00387616	#N/A	#N/A	#N/A	0.9821	6.8	2	0.85522	0.0368295	1.12982	0.0203528
PBANKA_0314500	product=40S ribosomal protein S26, putative (RPS26) location=PbANKA_03_v3:508148-508471(+) length=107 sequence_SO=chromosome SO=protein_coding	1	33.6	5	1	33.6	4	0.859163	0.00683744	1	33.6	3	1	33.6	3	0.589864	0.0368295	0.724514	0.0218335
PBANKA_1145400	product=Plasmodium exported protein, unknown function location=PbANKA_11_v3:1695042-1696630(-) length=477 sequence_SO=chromosome SO=protein_coding	0.9142	6.3	1	1	14.7	7	1.72929	0.000116874	1	8.4	3	1	17.2	8	0.53979	0.0435532	1.13454	0.021835
PBANKA_0709600	product=conserved Plasmodium protein, unknown function location=PbANKA_07_v3:368595-369257(-) length=220 sequence_SO=chromosome SO=protein_coding	1	31.8	5	1	24.1	4	0.588465	0.0204528	1	20	3	1	20	3	-0.565259	0.0258137	0.0116031	0.0231333
PBANKA_0207000	product=calcium-transporting ATPase, putative (SERCA) location=PbANKA_02_v3:241695-245253(+) length=1120 sequence_SO=chromosome SO=protein_coding	0.9344	3.1	1	1	10.2	4	1.32694	0.0295141	1	8.2	4	1	13.8	9	1.46931	0.0214032	1.39813	0.0254586
PBANKA_1103100	product=actin-depolymerizing factor 1 (ADF1) location=PbANKA_11_v3:137069-137623(+) length=122 sequence_SO=chromosome SO=protein_coding	1	48.4	3	1	28.7	2	1.48783	0.051338	1	35.2	4	1	35.2	5	3.90107	0.000633125	2.69445	0.0259855
PBANKA_0523700	product=conserved Plasmodium protein, unknown function location=PbANKA_05_v3:874814-875812(-) length=332 sequence_SO=chromosome SO=protein_coding	#N/A	#N/A	#N/A	#N/A	#N/A	#N/A	-2.53982	0.00913282	0.989	8.1	1	1	8.1	4	1.76698	0.0443246	-0.386418	0.0267287
PBANKA_1314800	product=elongation factor 2, putative (eEF2) location=PbANKA_13_v3:624965-627463(+) length=832 sequence_SO=chromosome SO=protein_coding	1	33.3	17	1	37.6	22	0.661936	0.0133179	1	29.8	21	1	45.1	25	0.498696	0.0442902	0.580316	0.028804
PBANKA_1210800	product=hypoxanthine-guanine phosphoribosyltransferase, putative (HGPRT) location=PbANKA_12_v3:398943-400099(-) length=231 sequence_SO=chromosome SO=protein_coding	1	71	18	1	83.5	21	1.10344	0.00124361	1	76.6	24	1	87	24	0.478956	0.0575234	0.791197	0.0293835
PBANKA_1362000	product=glutamate--tRNA ligase, putative location=PbANKA_13_v3:2365520-2367931(-) length=803 sequence_SO=chromosome SO=protein_coding	#N/A	#N/A	#N/A	#N/A	#N/A	#N/A	1.51316	0.00105061	1	7.2	5	1	13.7	6	0.632858	0.0586358	1.07301	0.0298432
PBANKA_1423300	product=DNA/RNA-binding protein Alba 1, putative (ALBA1) location=PbANKA_14_v3:905727-906455(-) length=242 sequence_SO=chromosome SO=protein_coding	1	37.6	8	1	47.9	12	0.608628	0.023988	1	38.8	11	1	38.8	10	0.556049	0.0368295	0.582338	0.0304088
PBANKA_1416300	product=40S ribosomal protein S19, putative (RPS19) location=PbANKA_14_v3:653704-654794(+) length=145 sequence_SO=chromosome SO=protein_coding	1	33.8	5	1	33.8	4	0.680853	0.0266971	1	38.6	4	1	44.8	6	0.651817	0.0341412	0.666335	0.0304192
PBANKA_0520200	product=ADP/ATP transporter on adenylate translocase, putative location=PbANKA_05_v3:731281-732186(-) length=301 sequence_SO=chromosome SO=protein_coding	1	6.6	2	1	12.6	3	0.744508	0.0435865	1	17.9	4	1	14.3	3	0.964289	0.0177433	0.854398	0.0306649
PBANKA_1302900	product=copper transporter, putative location=PbANKA_13_v3:170648-171713(+) length=277 sequence_SO=chromosome SO=protein_coding	#N/A	#N/A	#N/A	#N/A	#N/A	#N/A	2.45489	0.060289	#N/A	#N/A	#N/A	1	34.7	4	5.34637	0.0023716	3.90063	0.0313303
PBANKA_1246161	product=fam-a protein location=PbANKA_12_v3:1762727-1764166(-) length=265 sequence_SO=chromosome SO=protein_coding	#N/A	#N/A	#N/A	1	35.1	6	0.679721	0.0575005	1	30.6	5	1	41.1	7	1.23294	0.00546541	0.95633	0.031483
PBANKA_0937700	product=60S ribosomal protein L36, putative (RPL36) location=PbANKA_09_v3:1354670-1355459(-) length=113 sequence_SO=chromosome SO=protein_coding	1	29.2	4	1	36.3	7	0.919201	0.00765276	1	38.1	6	1	38.1	5	0.579794	0.0553642	0.749497	0.0315085
PBANKA_1231700	product=60S ribosomal protein L2, putative (RPL2) location=PbANKA_12_v3:1231477-1232411(-) length=260 sequence_SO=chromosome SO=protein_coding	1	18.8	3	1	21.9	5	0.59726	0.0408715	1	14.2	3	1	28.8	7	0.699318	0.025172	0.648289	0.0330217
PBANKA_1410300	product=M1-family alanyl aminopeptidase, putative (M1AAP) location=PbANKA_14_v3:435622-438816(+) length=1064 sequence_SO=chromosome SO=protein_coding	1	18.6	16	1	19.5	16	0.799071	0.00267474	1	32.8	22	1	39.6	29	0.386998	0.0635105	0.593034	0.0330926
PBANKA_1033900	product=40S ribosomal protein S8e, putative location=PbANKA_10_v3:1382338-1383324(-) length=218 sequence_SO=chromosome SO=protein_coding	1	42.7	11	1	40.8	11	0.939421	0.00260327	1	40.4	12	1	45	13	0.447942	0.0656872	0.693682	0.0341452
PBANKA_0823400	product=phosphoglycerate kinase, putative (PGK) location=PbANKA_08_v3:912835-914085(+) length=416 sequence_SO=chromosome SO=protein_coding	1	42.3	8	1	43.5	8	0.784234	0.0187191	1	35.1	9	1	32.5	10	0.621023	0.0495806	0.702628	0.0341499
PBANKA_1314100	product=conserved Plasmodium protein, unknown function location=PbANKA_13_v3:596327-601401(-) length=1653 sequence_SO=chromosome SO=protein_coding	1	5.8	5	1	7.6	8	0.679826	0.0229869	1	6.4	9	1	7.6	10	0.575258	0.0470483	0.627542	0.0350176
PBANKA_1328100	product=ATP synthase (C/AC39) subunit, putative location=PbANKA_13_v3:1126297-1127445(-) length=382 sequence_SO=chromosome SO=protein_coding	0.9975	8.6	3	#N/A	#N/A	#N/A	1.21484	0.0710946	1	7.3	3	0.9999	5.2	2	4.52407	0.00013219	2.86946	0.0356134
PBANKA_1406800	product=40S ribosomal protein S27, putative (RPS27) location=PbANKA_14_v3:316433-316872(+) length=82 sequence_SO=chromosome SO=protein_coding	0.9995	28	2	0.9995	28	2	0.505066	0.00673548	1	28	3	0.9722	28	2	0.291316	0.0669082	0.398191	0.0368218
PBANKA_0914400	product=heat shock protein 70, putative (UIS24) location=PbANKA_09_v3:551624-553615(-) length=663 sequence_SO=chromosome SO=protein_coding	1	22.9	9	1	25.9	12	0.578437	0.0702376	1	19	8	1	26.2	13	1.12817	0.00536605	0.853305	0.0378018
PBANKA_1138700	product=conserved Plasmodium protein, unknown function location=PbANKA_11_v3:1463862-1468115(+) length=1417 sequence_SO=chromosome SO=protein_coding	0.9984	13.1	2	1	16	12	6.15127	6.86296e-05	1	5.2	5	0.9999	8.1	2	1.42727	0.082618	3.78927	0.0413433
PBANKA_1201900	product=40S ribosomal protein S20e, putative location=PbANKA_12_v3:103295-104183(-) length=118 sequence_SO=chromosome SO=protein_coding	0.9941	24.6	3	1	24.6	3	0.61264	0.0212401	0.9904	18.6	2	1	36.4	4	0.467968	0.0626403	0.540304	0.0419402
PBANKA_0813500	product=conserved Plasmodium protein, unknown function location=PbANKA_08_v3:591721-593628(+) length=247 sequence_SO=chromosome SO=protein_coding	0.9988	18.6	2	1	19.8	3	0.576538	0.0775714	1	28.7	4	1	41.3	9	1.0397	0.00910509	0.808119	0.0433383
PBANKA_1200800	product=RNA-binding protein, putative location=PbANKA_12_v3:64897-67272(+) length=249 sequence_SO=chromosome SO=protein_coding	1	32.1	12	1	45.8	17	1.45204	0.00141688	1	43.8	19	1	39	19	0.56388	0.086831	1.00796	0.0441239
PBANKA_1410400	product=V-type proton ATPase catalytic subunit A, putative location=PbANKA_14_v3:441076-442911(+) length=611 sequence_SO=chromosome SO=protein_coding	1	14.4	5	1	17.2	6	0.48529	0.0594322	1	19.1	8	1	24.9	8	0.594102	0.0317098	0.539696	0.045571
PBANKA_0715600	product=26S protease regulatory subunit 6B, putative (RPT3) location=PbANKA_07_v3:576357-577872(-) length=395 sequence_SO=chromosome SO=protein_coding	#N/A	#N/A	#N/A	0.9952	6.6	2	0.949613	0.077674	0.9386	7.8	2	1	18.5	6	1.56466	0.013971	1.25714	0.0458225
PBANKA_1415900	product=conserved Plasmodium protein, unknown function location=PbANKA_14_v3:646377-646874(+) length=165 sequence_SO=chromosome SO=protein_coding	1	16.4	2	0.999	30.9	2	0.945383	0.0382486	1	52.7	4	0.9995	17	3	0.866618	0.0574681	0.906	0.0478583
PBANKA_1423600	product=40S ribosomal protein S16, putative location=PbANKA_14_v3:913169-914008(+) length=144 sequence_SO=chromosome SO=protein_coding	1	37.5	6	1	29.2	4	0.679648	0.0336596	1	47.9	8	1	47.9	9	0.582764	0.0635105	0.631206	0.0485851
PBANKA_1140100	product=conserved Plasmodium protein, unknown function location=PbANKA_11_v3:1515798-1521284(-) length=1828 sequence_SO=chromosome SO=protein_coding	#N/A	#N/A	#N/A	0.9965	3.6	1	2.69509	3.05562e-05	0.9937	4.4	1	1	9.1	7	0.508892	0.101054	1.60199	0.0505424
PBANKA_1237800	product=multidrug resistance protein 1, putative (MDR1) location=PbANKA_12_v3:1452481-1456740(+) length=1419 sequence_SO=chromosome SO=protein_coding	1	9.1	5	1	8.7	7	0.531323	0.0881188	1	9.7	7	1	10.8	10	0.90615	0.0145522	0.718737	0.0513355
PBANKA_0615200	product=calcium-dependent protein kinase 4 (CDPK4) location=PbANKA_06_v3:632420-634181(+) length=528 sequence_SO=chromosome SO=protein_coding	0.9971	5.5	4	#N/A	#N/A	#N/A	-0.454276	0.0969205	1	11.4	5	0.9994	7.6	2	-0.922997	0.00777813	-0.688637	0.0523493
PBANKA_1424300	product=conserved Plasmodium protein, unknown function location=PbANKA_14_v3:934017-935308(-) length=284 sequence_SO=chromosome SO=protein_coding	0.9925	14.1	2	1	20.8	3	-1.036	0.0880958	0.9998	10.9	2	1	33.1	5	1.70012	0.0167971	0.33206	0.0524465
PBANKA_0105200	product=polypyrimidine tract binding protein, putative location=PbANKA_01_v3:211904-214468(-) length=654 sequence_SO=chromosome SO=protein_coding	#N/A	#N/A	#N/A	#N/A	#N/A	#N/A	1.38938	0.00387616	1	10.1	4	1	10.9	6	-0.623944	0.101054	0.382717	0.0524652
PBANKA_1127700	product=nicotinate phosphoribosyltransferase, putative (NAPRT) location=PbANKA_11_v3:1038124-1040193(-) length=689 sequence_SO=chromosome SO=protein_coding	1	10	4	1	18	8	0.452017	0.0740594	1	12.9	6	1	20.6	9	0.59952	0.031333	0.525768	0.0526962
PBANKA_0823000	product=ubiquitin-like protein, putative location=PbANKA_08_v3:896215-900850(+) length=1384 sequence_SO=chromosome SO=protein_coding	1	10.1	3	1	9.7	8	0.630223	0.0224647	1	8.4	6	1	15.9	11	0.442166	0.0845927	0.536194	0.0535287
PBANKA_0306800	product=ATP-dependent RNA helicase UAP56, putative (UAP56) location=PbANKA_03_v3:239595-241086(-) length=466 sequence_SO=chromosome SO=protein_coding	1	31.5	7	1	24.5	8	1.07559	0.00260327	1	23	6	1	36.7	11	0.42673	0.113047	0.75116	0.0578249
PBANKA_1444100	product=T-complex protein 1 subunit gamma, putative (CCT3) location=PbANKA_14_v3:1695399-1697112(+) length=542 sequence_SO=chromosome SO=protein_coding	1	13.3	4	1	20.8	7	1.04251	0.0371793	1	9.6	5	1	17.3	9	0.852663	0.080512	0.947585	0.0588457
PBANKA_1423500	product=60S ribosomal protein L13-2, putative location=PbANKA_14_v3:910790-911537(-) length=215 sequence_SO=chromosome SO=protein_coding	0.9917	8.8	2	0.9967	8.8	2	2.18896	0.000616482	1	22.8	4	1	30.7	6	0.655985	0.117746	1.42247	0.0591812
PBANKA_1019700	product=conserved Plasmodium protein, unknown function location=PbANKA_10_v3:820659-824189(+) length=1176 sequence_SO=chromosome SO=protein_coding	1	7.1	4	1	5.9	4	0.750657	0.0944417	1	6.4	5	1	15.3	10	1.14226	0.0255162	0.946457	0.059979
PBANKA_1425100	product=karyopherin alpha, putative (KARalpha) location=PbANKA_14_v3:960267-961904(+) length=545 sequence_SO=chromosome SO=protein_coding	1	13	4	1	8.1	3	1.17417	0.00691164	1	8.3	3	1	11	4	0.555011	0.119836	0.864591	0.0633738
PBANKA_1231000	product=40S ribosomal protein S11, putative location=PbANKA_12_v3:1200699-1201422(-) length=151 sequence_SO=chromosome SO=protein_coding	1	21.9	3	1	30.5	4	0.655032	0.132056	0.9997	21.9	3	1	52.3	5	1.96194	0.00190826	1.30849	0.066982
PBANKA_0712600	product=14-3-3 protein (14-3-3I) location=PbANKA_07_v3:480414-481905(-) length=262 sequence_SO=chromosome SO=protein_coding	1	46.9	14	1	51.9	14	0.523613	0.087575	1	48.5	12	1	50.4	14	0.644516	0.0511305	0.584064	0.0693527
PBANKA_0919000	product=26S proteasome regulatory subunit RPN7, putative (RPN7) location=PbANKA_09_v3:709116-710987(-) length=393 sequence_SO=chromosome SO=protein_coding	#N/A	#N/A	#N/A	#N/A	#N/A	#N/A	-3.17297	0.0201036	#N/A	#N/A	#N/A	1	9.2	3	1.66887	0.11926	-0.752048	0.069682
PBANKA_1215600	product=40S ribosomal protein S3A, putative location=PbANKA_12_v3:586716-587998(+) length=262 sequence_SO=chromosome SO=protein_coding	0.9984	9.2	2	1	28.6	8	0.727377	0.0395822	1	49.2	12	1	41.2	11	0.560932	0.101054	0.644155	0.0703183
PBANKA_0417500	product=60S ribosomal protein L32, putative (RPL32) location=PbANKA_04_v3:655862-656582(-) length=131 sequence_SO=chromosome SO=protein_coding	1	28.2	4	1	37.4	8	0.885758	0.0112481	1	34.4	5	1	35.1	5	0.44903	0.131158	0.667394	0.071203
PBANKA_0918100	product=60S ribosomal protein L38, putative (RPL38) location=PbANKA_09_v3:679335-679580(+) length=81 sequence_SO=chromosome SO=protein_coding	#N/A	#N/A	#N/A	#N/A	#N/A	#N/A	0.731205	0.0371793	1	40.7	4	0.9968	49.4	4	0.54131	0.106397	0.636257	0.0717879
PBANKA_0906500	product=60S ribosomal protein L28, putative location=PbANKA_09_v3:212735-213540(+) length=126 sequence_SO=chromosome SO=protein_coding	1	38.1	4	1	39.7	4	0.579518	0.0451343	1	34.9	5	1	28.6	5	0.459969	0.103854	0.519744	0.0744943
PBANKA_1420800	product=conserved Plasmodium protein, unknown function location=PbANKA_14_v3:831082-834675(+) length=1197 sequence_SO=chromosome SO=protein_coding	#N/A	#N/A	#N/A	#N/A	#N/A	#N/A	0.499452	0.138637	0.9255	1.8	2	0.9561	2.7	1	-0.934947	0.0196007	-0.217747	0.0791189
PBANKA_1360300	product=DNA/RNA-binding protein Alba 4, putative (ALBA4) location=PbANKA_13_v3:2295446-2296682(-) length=374 sequence_SO=chromosome SO=protein_coding	1	22.2	6	1	22.2	6	0.772864	0.030895	1	33.7	9	1	39.6	11	0.496619	0.133129	0.634742	0.082012
PBANKA_1317400	product=co-chaperone p23, putative (P23) location=PbANKA_13_v3:734605-735971(+) length=255 sequence_SO=chromosome SO=protein_coding	1	19.6	3	1	12.9	3	2.00461	0.000116874	1	21.2	4	1	21.2	4	0.396858	0.164145	1.20073	0.0821311
PBANKA_1218200	product=T-complex protein 1 subunit epsilon, putative (CCT5) location=PbANKA_12_v3:703321-704928(-) length=535 sequence_SO=chromosome SO=protein_coding	0.9998	15.3	4	1	12	4	0.485413	0.0969205	1	30.1	9	1	18.9	6	0.565122	0.0695809	0.525268	0.0832507
PBANKA_0522800	product=40S ribosomal protein S19, putative (RPS19) location=PbANKA_05_v3:851991-852951(+) length=172 sequence_SO=chromosome SO=protein_coding	1	15.1	2	1	20.9	2	0.741201	0.0847847	0.9989	13.4	2	1	21.5	4	0.737627	0.0963014	0.739414	0.0905431
PBANKA_1348900	product=chaperone binding protein, putative location=PbANKA_13_v3:1885662-1887191(+) length=509 sequence_SO=chromosome SO=protein_coding	0.999	10.4	4	1	15.9	7	0.837262	0.030895	1	11	3	1	10	6	0.509182	0.156219	0.673222	0.093557
PBANKA_1005900	product=zinc finger, RAN binding protein, putative location=PbANKA_10_v3:298142-299803(-) length=266 sequence_SO=chromosome SO=protein_coding	1	30.1	6	1	30.8	9	1.64483	0.00670824	1	37.6	10	1	37.6	13	0.645566	0.188067	1.1452	0.0973875
PBANKA_0928100	product=phosphoglycerate mutase, putative (PGM1) location=PbANKA_09_v3:1035682-1036741(-) length=250 sequence_SO=chromosome SO=protein_coding	0.968	8.8	2	0.9421	10	2	0.982088	0.183041	0.9999	8.4	2	1	35.6	6	2.23789	0.0145522	1.60999	0.0987964
PBANKA_1446500	product=asparagine-rich protein, putative location=PbANKA_14_v3:1788809-1794082(+) length=1757 sequence_SO=chromosome SO=protein_coding	#N/A	#N/A	#N/A	0.9726	2.9	2	1.03525	0.151892	0.9505	4.7	3	1	4.9	6	1.6105	0.0461445	1.32287	0.099018
PBANKA_0303600	product=26S proteasome regulatory subunit RPN1, putative (RPN1) location=PbANKA_03_v3:107784-111220(+) length=993 sequence_SO=chromosome SO=protein_coding	#N/A	#N/A	#N/A	0.9965	7.6	1	1.49005	0.12892	0.9979	3.2	2	1	10	4	1.85762	0.0778014	1.67384	0.103361
PBANKA_0509700	product=conserved Plasmodium protein, unknown function location=PbANKA_05_v3:394391-409801(-) length=4696 sequence_SO=chromosome SO=protein_coding	1	3.4	6	1	4.6	5	4.24563	0.0028579	#N/A	#N/A	#N/A	0.9909	1.6	2	-1.29569	0.219408	1.47497	0.111133
PBANKA_1316400	product=U1 snRNA associated protein, putative location=PbANKA_13_v3:696087-698081(+) length=318 sequence_SO=chromosome SO=protein_coding	1	44.3	13	1	43.1	14	0.714824	0.00620683	1	43.4	17	1	48.7	16	0.248423	0.229325	0.481624	0.117766
PBANKA_0709100	product=60S ribosomal protein L22, putative location=PbANKA_07_v3:355109-355741(-) length=138 sequence_SO=chromosome SO=protein_coding	0.9856	14.5	1	1	40.6	4	0.80616	0.121061	#N/A	#N/A	#N/A	1	39.1	4	0.83857	0.11926	0.822365	0.12016
PBANKA_0510900	product=40S ribosomal protein S2, putative (RPS2) location=PbANKA_05_v3:442527-443611(+) length=263 sequence_SO=chromosome SO=protein_coding	1	41.1	9	1	57.4	15	0.723839	0.0133179	1	57.8	11	1	62	12	0.29901	0.227809	0.511424	0.120564
PBANKA_1121700	product=leucine--tRNA ligase, putative location=PbANKA_11_v3:799609-803358(+) length=1249 sequence_SO=chromosome SO=protein_coding	1	11.4	11	1	12.2	11	0.566407	0.0330398	1	9.6	6	1	12.7	12	0.304884	0.214395	0.435645	0.123718
PBANKA_1302800	product=thioredoxin peroxidase 1 (TPx1) location=PbANKA_13_v3:168768-169355(+) length=195 sequence_SO=chromosome SO=protein_coding	#N/A	#N/A	#N/A	1	28.2	3	0.57204	0.0219811	1	44.6	6	1	55.4	9	0.266661	0.227809	0.419351	0.124895
PBANKA_1214000	product=heat shock protein 60, putative location=PbANKA_12_v3:534719-536751(-) length=579 sequence_SO=chromosome SO=protein_coding	1	13.6	5	1	8.5	3	0.565024	0.0929106	1	24.2	7	1	24	7	-0.481609	0.157515	0.0417075	0.125213
PBANKA_0619500	product=conserved Plasmodium protein, unknown function location=PbANKA_06_v3:799727-800392(+) length=221 sequence_SO=chromosome SO=protein_coding	0.9798	4.5	1	0.9965	4.5	1	1.47917	0.0005672	1	17.2	3	1	31.2	5	-0.310483	0.252984	0.584343	0.126776
PBANKA_0827500	product=glutamine-dependent NAD(+) synthetase, putative (NADSYN) location=PbANKA_08_v3:1069441-1072071(+) length=876 sequence_SO=chromosome SO=protein_coding	0.9984	8.8	3	0.9998	7.6	3	0.664296	0.025511	0.9998	12.6	2	1	12.2	5	0.317173	0.231568	0.490735	0.12854
PBANKA_1137800	product=conserved Plasmodium protein, unknown function location=PbANKA_11_v3:1426696-1434816(+) length=2605 sequence_SO=chromosome SO=protein_coding	1	9.1	8	1	7.2	11	1.29298	0.00670824	1	8.8	14	1	12.7	18	0.430635	0.2563	0.861806	0.131504
PBANKA_0814400	product=conserved Plasmodium protein, unknown function location=PbANKA_08_v3:614728-615443(-) length=175 sequence_SO=chromosome SO=protein_coding	1	26.3	3	1	19.4	2	1.07273	0.0408403	1	26.3	3	1	33.1	5	0.591233	0.227809	0.831982	0.134325
PBANKA_1334000	product=conserved Plasmodium protein, unknown function location=PbANKA_13_v3:1363481-1366922(-) length=1040 sequence_SO=chromosome SO=protein_coding	#N/A	#N/A	#N/A	#N/A	#N/A	#N/A	0.513707	0.156329	#N/A	#N/A	#N/A	0.9997	7.8	4	0.58919	0.121061	0.551449	0.138695
PBANKA_0506600	product=serine/arginine-rich splicing factor 4, putative (SRSF4) location=PbANKA_05_v3:281228-283197(-) length=481 sequence_SO=chromosome SO=protein_coding	1	12.5	4	1	23.1	6	1.13421	0.0201605	1	16	6	1	21.4	6	0.475736	0.263918	0.804972	0.142039
PBANKA_1122000	product=nuclear polyadenylated RNA-binding protein NAB2, putative (NAB2) location=PbANKA_11_v3:818206-822286(-) length=765 sequence_SO=chromosome SO=protein_coding	1	10.1	3	1	15.7	4	0.76746	0.0612778	#N/A	#N/A	#N/A	1	13.3	5	0.471112	0.231568	0.619286	0.146423
PBANKA_1022800	product=glycine--tRNA ligase, putative (GlyRS) location=PbANKA_10_v3:913866-916304(-) length=812 sequence_SO=chromosome SO=protein_coding	1	13.9	6	1	21.3	10	0.505966	0.108336	1	15.6	9	1	21.4	12	-0.423302	0.188067	0.0413321	0.148201
PBANKA_0311000	product=protein transport protein SEC31, putative (SEC31) location=PbANKA_03_v3:378263-382812(-) length=1388 sequence_SO=chromosome SO=protein_coding	#N/A	#N/A	#N/A	1	5.2	4	0.426704	0.28922	0.9467	6.3	3	1	8.3	8	1.44382	0.00720869	0.935264	0.148214
PBANKA_1445500	product=conserved Plasmodium protein, unknown function location=PbANKA_14_v3:1743456-1745286(+) length=539 sequence_SO=chromosome SO=protein_coding	1	10.6	3	1	16.7	7	1.62879	0.00142984	1	11.9	3	1	8.3	2	0.361609	0.300403	0.995198	0.150916
PBANKA_1229200	product=60S ribosomal protein L19, putative location=PbANKA_12_v3:1136286-1137332(-) length=180 sequence_SO=chromosome SO=protein_coding	1	15	4	1	25	4	0.70081	0.0233726	1	25.6	5	1	29.4	5	0.294339	0.280298	0.497574	0.151835
PBANKA_0403000	product=60S ribosomal protein L44, putative (RPL44) location=PbANKA_04_v3:112358-112842(+) length=103 sequence_SO=chromosome SO=protein_coding	1	32	4	1	23.3	5	0.869635	0.0280526	1	32	4	1	23.3	5	0.38454	0.278355	0.627088	0.153204
PBANKA_0703900	product=receptor for activated c kinase, putative (RACK) location=PbANKA_07_v3:184777-186319(+) length=322 sequence_SO=chromosome SO=protein_coding	1	54.7	23	1	54.3	24	0.289133	0.0872792	1	57.1	22	1	63.4	22	0.204021	0.22563	0.246577	0.156454
PBANKA_1234200	product=40S ribosomal protein S24, putative (RPS24) location=PbANKA_12_v3:1309151-1309654(-) length=133 sequence_SO=chromosome SO=protein_coding	0.9828	9.8	1	#N/A	#N/A	#N/A	2.45069	0.000331712	1	19.5	2	1	34.6	5	0.401878	0.320061	1.42628	0.160196
PBANKA_1230800	product=pyridoxal kinase, putative (PDXK) location=PbANKA_12_v3:1195293-1196462(+) length=331 sequence_SO=chromosome SO=protein_coding	1	10.9	2	0.9927	20.2	2	0.717148	0.238589	0.9966	18.7	1	#N/A	#N/A	#N/A	1.14878	0.0845927	0.932965	0.161591
PBANKA_0417900	product=conserved Plasmodium protein, unknown function location=PbANKA_04_v3:673685-677398(-) length=1237 sequence_SO=chromosome SO=protein_coding	0.999	9.7	5	0.9945	5.4	3	-0.856248	0.329283	1	5.8	5	1	11.6	5	3.8287	0.00271594	1.48622	0.165999
PBANKA_1415600	product=DNA replication licensing factor MCM4, putative (MCM4) location=PbANKA_14_v3:625628-628462(+) length=944 sequence_SO=chromosome SO=protein_coding	0.9589	2.5	1	#N/A	#N/A	#N/A	0.883804	0.0516385	0.9988	8.3	3	0.9991	2.8	2	0.457202	0.283951	0.670503	0.167795
PBANKA_1032700	product=CUGBP Elav-like family member 2, putative (CELF2) location=PbANKA_10_v3:1324518-1326041(-) length=507 sequence_SO=chromosome SO=protein_coding	0.9914	7.1	2	1	13.2	3	0.57491	0.272547	1	14.2	5	0.9999	6.9	2	1.06512	0.0687547	0.820015	0.170651
PBANKA_1351900	product=60S ribosomal protein L6-2, putative location=PbANKA_13_v3:1977083-1977778(-) length=231 sequence_SO=chromosome SO=protein_coding	0.9943	8.2	1	0.9852	15.2	2	0.549157	0.333647	0.9963	8.2	1	0.9999	28.6	2	1.68308	0.0167322	1.11612	0.175189
PBANKA_1035500	product=vacuolar protein sorting-associated protein 29, putative (VPS29) location=PbANKA_10_v3:1441965-1442540(-) length=191 sequence_SO=chromosome SO=protein_coding	1	18.8	3	0.9993	14.1	2	0.317412	0.153774	0.9999	25.7	3	0.9951	20.9	2	0.29608	0.198005	0.306746	0.17589
PBANKA_1117700	product=malate dehydrogenase, putative (MDH) location=PbANKA_11_v3:664976-665917(+) length=313 sequence_SO=chromosome SO=protein_coding	1	18.5	4	1	28.8	5	0.873883	0.0696995	1	26.2	5	1	12.1	3	0.498384	0.283336	0.686134	0.176518
PBANKA_0204600	product=photosensitized INA-labeled protein PHIL1, putative (PHIL1) location=PbANKA_02_v3:156215-156883(-) length=222 sequence_SO=chromosome SO=protein_coding	#N/A	#N/A	#N/A	0.9924	15.3	2	-1.42333	0.00105061	0.9969	6.3	1	1	15.3	2	0.221034	0.354082	-0.601146	0.177566
PBANKA_1426100	product=conserved protein, unknown function location=PbANKA_14_v3:1001958-1004317(-) length=609 sequence_SO=chromosome SO=protein_coding	#N/A	#N/A	#N/A	1	15.3	6	1.14419	0.0944417	1	13.8	6	1	21.2	8	0.751057	0.269592	0.947622	0.182017
PBANKA_1225700	product=GTPase-activating protein, putative location=PbANKA_12_v3:974532-975836(+) length=434 sequence_SO=chromosome SO=protein_coding	0.9997	4.1	2	#N/A	#N/A	#N/A	2.49788	0.153774	1	14.5	4	1	13.4	4	2.24275	0.215123	2.37031	0.184449
PBANKA_1222900	product=26S proteasome regulatory subunit RPN10, putative (RPN10) location=PbANKA_12_v3:869718-871071(+) length=422 sequence_SO=chromosome SO=protein_coding	0.9611	2.8	1	0.9997	8.5	2	0.43881	0.381822	0.9001	5.9	2	0.9834	13.7	3	1.90743	0.00544573	1.17312	0.193634
PBANKA_0928900	product=conserved protein, unknown function location=PbANKA_09_v3:1067631-1068199(+) length=128 sequence_SO=chromosome SO=protein_coding	0.9999	20.3	3	1	18.8	2	0.961999	0.00387616	0.9997	20.3	2	1	11.7	2	0.211277	0.393573	0.586638	0.198724
PBANKA_1406300	product=fork head domain protein, putative location=PbANKA_14_v3:294462-296302(-) length=502 sequence_SO=chromosome SO=protein_coding	1	14.5	4	1	10.6	4	2.81521	0.0741516	0.9997	8.8	4	1	16.9	5	1.42278	0.351414	2.119	0.212783
PBANKA_1235600	product=adenosylhomocysteinase, putative (SAHH) location=PbANKA_12_v3:1360071-1361510(+) length=479 sequence_SO=chromosome SO=protein_coding	1	44.1	24	1	47.2	21	0.481846	0.0408403	1	48	26	1	49.3	27	0.185863	0.388975	0.333855	0.214907
PBANKA_1232200	product=FACT complex subunit SPT16 (FACT-L) location=PbANKA_12_v3:1246975-1250509(+) length=1096 sequence_SO=chromosome SO=protein_coding	#N/A	#N/A	#N/A	0.9441	4.9	1	0.573136	0.431112	0.9763	1.5	1	1	7	3	3.4484	0.00187006	2.01077	0.216491
PBANKA_0511400	product=peroxiredoxin, putative (nPrx) location=PbANKA_05_v3:457605-459183(-) length=389 sequence_SO=chromosome SO=protein_coding	0.9999	8.2	2	1	8.5	3	0.758898	0.435454	0.9999	6.4	2	0.9992	6.4	2	5.11664	0.00102609	2.93777	0.21824
PBANKA_1411300	product=eukaryotic translation initation factor 4 gamma, putative (EIF4G) location=PbANKA_14_v3:472620-476085(+) length=1013 sequence_SO=chromosome SO=protein_coding	1	6.6	4	1	11.3	8	0.913434	0.0575005	1	11.2	7	1	13.6	6	0.396571	0.380401	0.655003	0.218951
PBANKA_0905600	product=translation initiation factor eIF-1A, putative location=PbANKA_09_v3:186790-188110(-) length=155 sequence_SO=chromosome SO=protein_coding	0.9999	16.8	3	1	29	4	0.373337	0.0705803	1	24.5	4	0.9887	24.5	2	-0.178779	0.368698	0.0972791	0.219639
PBANKA_1426700	product=hydroxymethyldihydropterin pyrophosphokinase-dihydropteroate synthase, putative (PPPK-DHPS) location=PbANKA_14_v3:1030129-1032585(-) length=680 sequence_SO=chromosome SO=protein_coding	0.9993	9.7	3	1	18.8	4	-1.20437	0.448156	1	9.7	3	1	20.7	5	9.26719	0.000574065	4.03141	0.224365
PBANKA_1003800	product=V-type proton ATPase subunit B, putative location=PbANKA_10_v3:226677-228317(-) length=494 sequence_SO=chromosome SO=protein_coding	1	19.2	4	1	17	4	0.525175	0.175912	1	34.2	9	1	27.9	9	0.424632	0.283951	0.474904	0.229931
PBANKA_1216500	product=peptidyl-prolyl cis-trans isomerase, putative (CYP19A) location=PbANKA_12_v3:622027-622539(+) length=170 sequence_SO=chromosome SO=protein_coding	1	38.2	4	0.9998	27.1	3	0.32681	0.0631412	1	27.1	3	1	53.5	6	0.139881	0.39719	0.233345	0.230166
PBANKA_0940900	product=RuvB-like helicase 2, putative (RUVB2) location=PbANKA_09_v3:1482821-1484248(+) length=475 sequence_SO=chromosome SO=protein_coding	0.9996	6.7	3	1	13.1	3	1.51762	0.00651234	1	17.1	6	1	14.5	4	0.323184	0.455048	0.920403	0.23078
PBANKA_1331400	product=conserved Plasmodium protein, unknown function location=PbANKA_13_v3:1267906-1275777(-) length=2623 sequence_SO=chromosome SO=protein_coding	1	6.6	6	1	9.8	9	-0.774794	0.068145	1	10.5	12	1	7.9	13	0.340851	0.39665	-0.216972	0.232397
PBANKA_1439200	product=polyadenylate-binding protein, putative (PABP) location=PbANKA_14_v3:1488319-1490823(+) length=834 sequence_SO=chromosome SO=protein_coding	#N/A	#N/A	#N/A	0.9302	12.6	4	0.942087	0.456509	0.9934	7.8	4	1	21.9	7	4.45263	0.00842584	2.69736	0.232468
PBANKA_0803100	product=DNA replication licensing factor MCM7, putative (MCM7) location=PbANKA_08_v3:172519-175002(-) length=827 sequence_SO=chromosome SO=protein_coding	#N/A	#N/A	#N/A	0.9905	5.6	1	1.44288	0.0539517	1	8.1	2	#N/A	#N/A	#N/A	-0.568769	0.41328	0.437057	0.233616
PBANKA_1210900	product=phosphoglucomutase, putative location=PbANKA_12_v3:401727-403508(-) length=593 sequence_SO=chromosome SO=protein_coding	0.9999	7.8	3	0.9842	2.4	1	1.33741	0.0131483	1	11.5	5	1	17.7	6	0.331157	0.455048	0.834283	0.234098
PBANKA_0810600	product=exoribonuclease, putative location=PbANKA_08_v3:476825-480706(+) length=1293 sequence_SO=chromosome SO=protein_coding	#N/A	#N/A	#N/A	1	6.4	4	-0.222	0.42749	#N/A	#N/A	#N/A	0.9797	5.4	2	0.599422	0.0596716	0.188711	0.243581
PBANKA_0804000	product=60S ribosomal protein L37, putative (RPL37) location=PbANKA_08_v3:210562-210840(-) length=92 sequence_SO=chromosome SO=protein_coding	1	25	4	1	25	4	0.451132	0.0637825	1	20.7	3	0.9998	20.7	3	-0.183044	0.425081	0.134044	0.244432
PBANKA_0814200	product=elongation factor 1-beta, putative location=PbANKA_08_v3:610087-610860(+) length=257 sequence_SO=chromosome SO=protein_coding	#N/A	#N/A	#N/A	#N/A	#N/A	#N/A	-0.198781	0.481624	0.9501	13.6	1	1	22.2	3	0.991033	0.00842584	0.396126	0.245025
PBANKA_0804100	product=conserved Plasmodium protein, unknown function location=PbANKA_08_v3:213087-217805(-) length=1572 sequence_SO=chromosome SO=protein_coding	0.9989	6.1	3	0.9996	3.1	3	0.265947	0.425886	0.9996	3.3	2	0.9819	5.5	3	0.691297	0.0660422	0.478622	0.245964
PBANKA_1221300	product=conserved Plasmodium protein, unknown function location=PbANKA_12_v3:822076-822759(-) length=227 sequence_SO=chromosome SO=protein_coding	#N/A	#N/A	#N/A	0.9965	28.2	5	-0.812489	0.501615	1	14.1	3	0.9995	14.5	4	-3.77907	0.0145957	-2.29578	0.258105
PBANKA_1221200	product=60S ribosomal protein L34, putative (RPL34) location=PbANKA_12_v3:819383-820188(-) length=164 sequence_SO=chromosome SO=protein_coding	1	26.8	6	1	37.2	10	1.004	0.00923818	1	22.6	5	1	22	4	-0.202967	0.512516	0.400518	0.260877
PBANKA_1355100	product=40S ribosomal protein S6, putative location=PbANKA_13_v3:2075849-2076781(-) length=310 sequence_SO=chromosome SO=protein_coding	1	34.5	13	1	43.5	20	1.04951	0.000780681	1	41.3	18	1	42.9	19	0.123993	0.525998	0.586751	0.263389
PBANKA_1364200	product=60S ribosomal protein L17, putative location=PbANKA_13_v3:2435544-2436884(+) length=198 sequence_SO=chromosome SO=protein_coding	0.9734	16.2	2	0.9999	16.2	2	0.151964	0.515859	0.998	16.2	2	1	20.7	3	0.710989	0.0167322	0.431476	0.266295
PBANKA_1459000	product=conserved Plasmodium protein, unknown function location=PbANKA_14_v3:2258806-2259702(+) length=298 sequence_SO=chromosome SO=protein_coding	0.9996	21.8	2	1	22.5	3	0.208318	0.533947	0.9972	14.4	3	0.9986	14.4	3	3.238	2.6739e-05	1.72316	0.266987
PBANKA_0905000	product=40S ribosomal protein S21, putative (RPS21) location=PbANKA_09_v3:171212-171693(-) length=82 sequence_SO=chromosome SO=protein_coding	1	47.6	5	1	70.7	6	0.567822	0.0147227	1	34.1	3	1	51.2	4	0.119229	0.529943	0.343526	0.272333
PBANKA_1435600	product=debranching enzyme-associated ribonuclease, putative (DRN1) location=PbANKA_14_v3:1344577-1345989(+) length=470 sequence_SO=chromosome SO=protein_coding	0.9999	11.9	3	0.9732	11.9	1	-0.280231	0.169494	1	18.1	6	0.9998	12.8	3	-0.183358	0.375705	-0.231794	0.272599
PBANKA_1219000	product=heat shock protein 90, putative location=PbANKA_12_v3:731056-733413(-) length=785 sequence_SO=chromosome SO=protein_coding	0.9999	8.3	4	1	8.4	3	0.236496	0.372507	0.9976	6	2	1	13.2	5	0.384294	0.174149	0.310395	0.273328
PBANKA_0938500	product=succinyl-CoA synthetase alpha subunit, putative location=PbANKA_09_v3:1381442-1382746(-) length=329 sequence_SO=chromosome SO=protein_coding	1	30.7	10	1	43.2	12	0.193314	0.294639	1	33.4	9	1	44.4	12	-0.218275	0.25832	-0.0124804	0.27648
PBANKA_1132600	product=ubiquitin-conjugating enzyme, putative location=PbANKA_11_v3:1222934-1224409(+) length=202 sequence_SO=chromosome SO=protein_coding	1	20.3	2	1	25.7	3	0.883441	0.0169208	1	14.4	3	1	23.8	3	0.187883	0.536369	0.535662	0.276645
PBANKA_1326400	product=glyceraldehyde-3-phosphate dehydrogenase, putative (GAPDH) location=PbANKA_13_v3:1039995-1041245(+) length=337 sequence_SO=chromosome SO=protein_coding	1	72.7	25	1	78.3	28	0.128199	0.482825	1	71.8	23	1	84.3	26	0.374261	0.0709012	0.25123	0.276863
PBANKA_1337300	product=conserved Plasmodium protein, unknown function location=PbANKA_13_v3:1470435-1471424(-) length=329 sequence_SO=chromosome SO=protein_coding	#N/A	#N/A	#N/A	1	8.2	2	0.367958	0.573471	#N/A	#N/A	#N/A	1	16.1	2	4.16272	0.000374938	2.26534	0.286923
PBANKA_0821700	product=inosine-5'-monophosphate dehydrogenase, putative location=PbANKA_08_v3:856490-858013(-) length=507 sequence_SO=chromosome SO=protein_coding	1	39.6	14	1	38.7	13	0.679752	0.0669197	1	33.3	14	1	38.5	16	0.233257	0.507872	0.456505	0.287396
PBANKA_0920000	product=multiprotein bridging factor type 1, putative location=PbANKA_09_v3:742494-742904(-) length=136 sequence_SO=chromosome SO=protein_coding	1	51.5	11	1	44.1	8	0.399826	0.0705271	1	59.6	10	1	44.9	9	0.139747	0.507872	0.269787	0.2892
PBANKA_1449400	product=splicing factor 3B subunit 3, putative (SF3B3) location=PbANKA_14_v3:1912189-1916521(+) length=1218 sequence_SO=chromosome SO=protein_coding	0.9789	3.4	3	0.9957	5.5	5	0.732667	0.060527	1	2.8	3	0.9982	7.1	4	0.227974	0.525998	0.480321	0.293263
PBANKA_1306200	product=tRNA binding protein, putative location=PbANKA_13_v3:297567-299061(-) length=403 sequence_SO=chromosome SO=protein_coding	#N/A	#N/A	#N/A	0.9764	7.4	1	0.589003	0.409373	1	14.6	4	1	13.2	4	0.997023	0.189166	0.793013	0.299269
PBANKA_1445400	product=protein transport protein SEC13, putative (SEC13) location=PbANKA_14_v3:1739873-1742022(+) length=687 sequence_SO=chromosome SO=protein_coding	1	13.5	4	1	17.2	5	0.253077	0.217749	1	22.3	6	1	13	6	0.182807	0.384334	0.217942	0.301042
PBANKA_0915800	product=pre-mRNA-splicing factor 38A, putative (PRP38A) location=PbANKA_09_v3:596217-597466(+) length=362 sequence_SO=chromosome SO=protein_coding	#N/A	#N/A	#N/A	#N/A	#N/A	#N/A	0.804768	0.169494	1	16	4	1	14.4	4	-0.462204	0.43296	0.171282	0.301227
PBANKA_1034900	product=pre-mRNA-splicing factor 38B, putative (PRP38B) location=PbANKA_10_v3:1421131-1423556(-) length=654 sequence_SO=chromosome SO=protein_coding	#N/A	#N/A	#N/A	#N/A	#N/A	#N/A	0.383934	0.0969205	0.9999	2.8	2	0.9962	7	2	-0.150394	0.507872	0.11677	0.302396
PBANKA_0611900	product=histidine triad protein, putative location=PbANKA_06_v3:518645-519415(+) length=199 sequence_SO=chromosome SO=protein_coding	0.9974	5.5	1	0.9975	18.6	2	0.150531	0.523118	0.9993	9	3	0.92	5.5	1	-0.455216	0.087634	-0.152342	0.305376
PBANKA_0717400	product=coatomer subunit zeta, putative location=PbANKA_07_v3:634615-635274(-) length=219 sequence_SO=chromosome SO=protein_coding	0.9695	26.9	1	0.9997	34.2	5	1.26839	0.0148815	1	30.6	6	1	45.7	7	-0.215696	0.616888	0.526349	0.315885
PBANKA_0929800	product=insulinase, putative location=PbANKA_09_v3:1090809-1094561(-) length=1250 sequence_SO=chromosome SO=protein_coding	1	5.9	4	1	5.8	3	-0.677443	0.517567	0.9367	3	3	0.998	6.9	4	1.80023	0.11926	0.561395	0.318414
PBANKA_0605300	product=eukaryotic translation initiation factor 5, putative location=PbANKA_06_v3:268546-270093(-) length=515 sequence_SO=chromosome SO=protein_coding	0.9784	14.6	3	0.9989	12	4	0.603399	0.533947	0.9997	12.2	2	0.9959	12.4	3	1.76739	0.105468	1.18539	0.319707
PBANKA_1308600	product=fructose-bisphosphate aldolase 2 (ALDO2) location=PbANKA_13_v3:415870-417320(-) length=369 sequence_SO=chromosome SO=protein_coding	1	59.3	19	1	61.8	23	0.22731	0.348128	1	63.1	23	1	53.9	22	0.252296	0.317028	0.239803	0.332578
PBANKA_1113000	product=purine nucleoside phosphorylase, putative (PNP) location=PbANKA_11_v3:511874-512608(-) length=244 sequence_SO=chromosome SO=protein_coding	1	15.6	3	1	24.2	4	0.157907	0.676924	1	26.6	4	1	37.3	7	2.41631	0.000353677	1.28711	0.338639
PBANKA_1332000	product=splicing factor U2AF large subunit, putative (U2AF2) location=PbANKA_13_v3:1300801-1302894(-) length=697 sequence_SO=chromosome SO=protein_coding	0.9999	7.2	4	0.9977	5.6	2	0.92543	0.190953	1	13.1	5	#N/A	#N/A	#N/A	-0.490067	0.49873	0.217681	0.344841
PBANKA_1228400	product=mannose-6-phosphate isomerase, putative location=PbANKA_12_v3:1106549-1108993(+) length=814 sequence_SO=chromosome SO=protein_coding	#N/A	#N/A	#N/A	0.9516	5.4	1	-1.66841	0.0437638	0.944	8.8	2	0.9996	5.4	2	-0.328083	0.663678	-0.998248	0.353721
PBANKA_0611600	product=ribonucleoside-diphosphate reductase, large subunit, putative location=PbANKA_06_v3:509994-512749(+) length=847 sequence_SO=chromosome SO=protein_coding	1	8.4	8	1	10.6	7	0.11552	0.689566	1	13.5	8	1	14.5	6	-0.81469	0.0233898	-0.349585	0.356478
PBANKA_0103900	product=RNA-binding protein, putative location=PbANKA_01_v3:168401-170608(+) length=735 sequence_SO=chromosome SO=protein_coding	1	10.9	4	1	22.4	7	0.221011	0.49835	1	16.6	7	1	20.1	8	0.435623	0.215123	0.328317	0.356736
PBANKA_1336100	product=dihydroorotase, putative (DHOase) location=PbANKA_13_v3:1433272-1434357(+) length=361 sequence_SO=chromosome SO=protein_coding	0.9925	3.6	1	0.9959	9.7	2	0.895934	0.00348458	1	12.5	3	0.9981	12.7	3	0.0840677	0.712201	0.490001	0.357843
PBANKA_0110400	product=eukaryotic translation initiation factor 3 subunit L, putative (EIF3L) location=PbANKA_01_v3:414620-416326(-) length=568 sequence_SO=chromosome SO=protein_coding	#N/A	#N/A	#N/A	#N/A	#N/A	#N/A	0.656058	0.337967	0.9532	6.2	1	1	6.7	3	0.602643	0.392533	0.62935	0.36525
PBANKA_1420300	product=conserved Plasmodium protein, unknown function location=PbANKA_14_v3:806316-807930(-) length=208 sequence_SO=chromosome SO=protein_coding	1	30.8	9	1	17.8	7	0.268547	0.427895	1	33.2	8	1	39.9	11	0.350055	0.32178	0.309301	0.374838
PBANKA_1206900	product=tubulin beta chain, putative location=PbANKA_12_v3:282779-284936(-) length=445 sequence_SO=chromosome SO=protein_coding	1	48.5	17	1	48.3	16	0.277788	0.122541	1	55.1	19	1	56.6	23	0.0849341	0.630349	0.181361	0.376445
PBANKA_1323600	product=biotin protein ligase, putative location=PbANKA_13_v3:958050-958949(+) length=299 sequence_SO=chromosome SO=protein_coding	1	10.4	2	0.9774	10.4	2	0.831188	0.649972	0.9995	15.1	2	#N/A	#N/A	#N/A	-3.22402	0.114709	-1.19642	0.382341
PBANKA_0510200	product=conserved Plasmodium protein, unknown function location=PbANKA_05_v3:420547-421788(-) length=310 sequence_SO=chromosome SO=protein_coding	#N/A	#N/A	#N/A	0.9965	15.5	1	-0.382817	0.689566	1	20.3	3	0.9998	15.5	2	1.9031	0.082618	0.760144	0.386092
PBANKA_1217700	product=ATP-dependent RNA helicase DDX6 (DOZI) location=PbANKA_12_v3:677155-678658(-) length=433 sequence_SO=chromosome SO=protein_coding	1	32.6	6	1	27.9	7	0.347365	0.262461	1	24.2	9	1	35.6	10	-0.206858	0.512516	0.0702532	0.387489
PBANKA_1108300	product=pre-mRNA-processing ATP-dependent RNA helicase PRP5, putative (PRP5) location=PbANKA_11_v3:320699-324694(+) length=1331 sequence_SO=chromosome SO=protein_coding	#N/A	#N/A	#N/A	1	8.6	5	2.24107	0.000443935	0.9633	1.5	2	0.9997	6.9	5	-0.110463	0.775399	1.0653	0.387921
PBANKA_1202700	product=RNA-binding protein, putative location=PbANKA_12_v3:141074-143221(-) length=715 sequence_SO=chromosome SO=protein_coding	0.9659	3.6	2	1	5.3	5	1.29569	0.00370008	1	11.3	7	1	9.7	6	0.0939361	0.775399	0.694812	0.389549
PBANKA_1346600	product=glutamine--tRNA ligase, putative location=PbANKA_13_v3:1819869-1822427(-) length=852 sequence_SO=chromosome SO=protein_coding	#N/A	#N/A	#N/A	1	7.3	3	0.450101	0.265512	1	9.5	5	0.9998	12.4	6	0.26348	0.521519	0.356791	0.393515
PBANKA_1126200	product=protein DJ-1, putative (DJ1) location=PbANKA_11_v3:959676-960791(-) length=189 sequence_SO=chromosome SO=protein_coding	1	42.9	5	1	42.9	5	0.387934	0.155621	1	77.2	12	1	55	8	-0.124359	0.648089	0.131787	0.401855
PBANKA_0518700	product=methionine--tRNA ligase, putative location=PbANKA_05_v3:677079-679775(+) length=898 sequence_SO=chromosome SO=protein_coding	0.9948	6.8	2	0.9428	9.2	2	0.582999	0.342354	0.9165	5.8	2	0.9965	3.6	2	0.455878	0.470979	0.519439	0.406666
PBANKA_1223800	product=vacuolar proton translocating ATPase subunit A, putative location=PbANKA_12_v3:898046-901101(+) length=953 sequence_SO=chromosome SO=protein_coding	1	37.5	29	1	36.6	30	0.53575	0.0485174	1	42.8	36	1	38.3	33	0.0776504	0.764934	0.3067	0.406726
PBANKA_0505800	product=deoxyribose-phosphate aldolase, putative location=PbANKA_05_v3:222500-223288(+) length=262 sequence_SO=chromosome SO=protein_coding	1	24	3	1	26.3	5	0.207961	0.452531	1	35.9	6	1	25.6	5	-0.261224	0.368698	-0.0266318	0.410614
PBANKA_1364300	product=glycerol kinase, putative location=PbANKA_13_v3:2438324-2439829(+) length=501 sequence_SO=chromosome SO=protein_coding	0.9999	7	3	1	14	4	1.17336	0.0606545	1	20.6	7	1	20	5	-0.178716	0.765255	0.497321	0.412955
PBANKA_1143600	product=alanine--tRNA ligase, putative (AlaRS) location=PbANKA_11_v3:1628404-1632060(+) length=1218 sequence_SO=chromosome SO=protein_coding	0.9981	8.4	3	1	12.2	5	1.5015	0.245922	1	4.8	3	1	14	8	0.70201	0.589633	1.10176	0.417778
PBANKA_1009100	product=ataxin-2 like protein, putative location=PbANKA_10_v3:416230-420019(+) length=818 sequence_SO=chromosome SO=protein_coding	#N/A	#N/A	#N/A	0.9884	1.8	1	0.47886	0.725128	#N/A	#N/A	#N/A	0.9823	2.2	1	2.41544	0.115503	1.44715	0.420315
PBANKA_1424600	product=conserved Plasmodium protein, unknown function location=PbANKA_14_v3:945366-946931(+) length=521 sequence_SO=chromosome SO=protein_coding	1	12.9	10	1	19.6	12	0.526567	0.0702376	1	17.9	14	1	26.1	18	0.0796713	0.775399	0.303119	0.422818
PBANKA_0913700	product=coatomer subunit delta, putative location=PbANKA_09_v3:517253-518737(-) length=494 sequence_SO=chromosome SO=protein_coding	#N/A	#N/A	#N/A	0.9958	7.9	2	-0.119008	0.72902	0.9927	7.7	3	1	13	5	0.608402	0.117688	0.244697	0.423354
PBANKA_0310900	product=T-complex protein 1 subunit theta, putative (CCT8) location=PbANKA_03_v3:376168-377920(+) length=543 sequence_SO=chromosome SO=protein_coding	1	18.8	3	1	9.9	4	2.49635	0.0473214	1	18.6	7	1	13.4	6	0.259137	0.831141	1.37774	0.439231
PBANKA_0719300	product=bifunctional dihydrofolate reductase-thymidylate synthase, putative (DHFR-TS) location=PbANKA_07_v3:686685-688448(+) length=587 sequence_SO=chromosome SO=protein_coding	0.9974	5.6	1	0.9999	9.7	3	1.14607	0.0177555	1	20.3	5	0.9999	11.9	2	0.0763029	0.860766	0.611186	0.439261
PBANKA_0937200.2	product=asparagine-rich antigen, putative location=PbANKA_09_v3:1335344-1339638(-) length=1279 sequence_SO=chromosome SO=protein_coding	#N/A	#N/A	#N/A	1	27.9	24	0.12914	0.58117	#N/A	#N/A	#N/A	#N/A	#N/A	#N/A	0.260218	0.301578	0.194679	0.441374
PBANKA_0941800	product=histone H2B, putative (H2B) location=PbANKA_09_v3:1510191-1510547(-) length=118 sequence_SO=chromosome SO=protein_coding	1	39.8	4	1	32.2	5	0.885106	0.014043	1	30.5	3	1	30.5	4	-0.0512948	0.86986	0.416906	0.441952
PBANKA_0203000	product=chromatin assembly factor 1 protein WD40 domain, putative location=PbANKA_02_v3:115741-117081(+) length=446 sequence_SO=chromosome SO=protein_coding	0.9995	10.5	2	#N/A	#N/A	#N/A	-0.0331821	0.870093	1	28.9	7	1	16.6	5	-0.573448	0.0278972	-0.303315	0.448995
PBANKA_1235200	product=conserved Plasmodium protein, unknown function location=PbANKA_12_v3:1346394-1347323(-) length=309 sequence_SO=chromosome SO=protein_coding	0.9957	8.4	2	0.9845	3.6	1	-0.65704	0.183041	0.9998	12.3	2	1	8.4	2	0.169167	0.742579	-0.243936	0.46281
PBANKA_0401600	product=N-ethylmaleimide-sensitive fusion protein, putative (NSF) location=PbANKA_04_v3:59454-61787(-) length=777 sequence_SO=chromosome SO=protein_coding	0.9974	2.2	1	0.9998	4.6	3	0.0446404	0.899528	1	10.8	4	1	14.5	6	0.919086	0.0396142	0.481863	0.469571
PBANKA_1457900	product=conserved Plasmodium protein, unknown function location=PbANKA_14_v3:2223132-2224143(+) length=198 sequence_SO=chromosome SO=protein_coding	1	15.2	2	0.9999	28.8	2	0.0352178	0.864955	0.9629	11.1	1	1	26.8	4	-0.423	0.082618	-0.193891	0.473786
PBANKA_1303500	product=conserved Plasmodium protein, unknown function location=PbANKA_13_v3:203118-203660(-) length=180 sequence_SO=chromosome SO=protein_coding	#N/A	#N/A	#N/A	#N/A	#N/A	#N/A	-0.0434193	0.947715	#N/A	#N/A	#N/A	0.9953	17.2	2	3.89158	0.000808225	1.92408	0.474262
PBANKA_1423000	product=conserved Plasmodium protein, unknown function location=PbANKA_14_v3:894292-895257(-) length=321 sequence_SO=chromosome SO=protein_coding	0.9299	6.2	2	0.997	12.5	3	0.868495	0.0358198	1	16.8	4	0.9429	18.4	2	-0.0369821	0.925279	0.415757	0.480549
PBANKA_1337100	product=splicing factor 1, putative (SF1) location=PbANKA_13_v3:1462285-1464511(+) length=710 sequence_SO=chromosome SO=protein_coding	1	20.3	11	1	18.9	10	0.0555703	0.814892	1	17.3	9	1	20.4	9	0.370436	0.167218	0.213003	0.491055
PBANKA_0315600	product=40S ribosomal protein S30, putative location=PbANKA_03_v3:540466-540936(+) length=58 sequence_SO=chromosome SO=protein_coding	0.9974	12.1	1	0.9994	13.8	2	0.614071	0.01389	0.9969	12.1	1	0.9982	13.8	2	0.0077561	0.972557	0.310913	0.493223
PBANKA_1348100	product=conserved Plasmodium protein, unknown function location=PbANKA_13_v3:1861638-1862333(+) length=231 sequence_SO=chromosome SO=protein_coding	1	16.5	3	1	13	2	1.20598	0.00437452	1	18.2	3	1	18.2	3	0.00505739	0.985136	0.60552	0.494755
PBANKA_1108200	product=conserved Plasmodium protein, unknown function location=PbANKA_11_v3:318315-318977(+) length=220 sequence_SO=chromosome SO=protein_coding	1	34.1	7	1	47.7	9	0.541661	0.0879595	1	41.4	8	1	47.7	10	-0.0391076	0.904349	0.251277	0.496154
PBANKA_0603200	product=eukaryotic translation initiation factor 5A, putative (EIF5A) location=PbANKA_06_v3:186374-186859(-) length=161 sequence_SO=chromosome SO=protein_coding	1	34.2	5	1	34.2	5	-0.22697	0.208008	1	34.2	5	1	34.2	5	0.0371037	0.848283	-0.0949331	0.528145
PBANKA_1220300	product=lysophospholipase, putative location=PbANKA_12_v3:781266-782399(-) length=377 sequence_SO=chromosome SO=protein_coding	0.9933	16.2	3	1	13.5	4	0.180934	0.408621	1	18.3	6	1	24.7	6	0.101573	0.648089	0.141253	0.528355
PBANKA_0918000	product=60S acidic ribosomal protein P0, putative location=PbANKA_09_v3:676248-677195(-) length=315 sequence_SO=chromosome SO=protein_coding	0.9093	7	2	#N/A	#N/A	#N/A	-0.785878	0.539297	#N/A	#N/A	#N/A	0.9874	10.2	3	0.856249	0.525681	0.0351856	0.532489
PBANKA_0417700	product=alpha tubulin 1 location=PbANKA_04_v3:663999-666052(-) length=453 sequence_SO=chromosome SO=protein_coding	1	38	12	1	35.3	11	0.0975973	0.558882	1	34.2	9	1	29.6	2	0.110714	0.525998	0.104156	0.54244
tr|A0A122ISF6|A0A122ISF6_PLABE	Elongation factor 1-gamma, putative OS=Plasmodium berghei GN=PBK173_000413000 PE=4 SV=1	0.9848	7.7	2	0.9998	12.9	3	0.593951	0.136464	1	13.9	3	1	14.4	4	-0.0145953	0.972557	0.289678	0.55451
PBANKA_1131100	product=adenylosuccinate synthetase, putative (ADSS) location=PbANKA_11_v3:1170824-1172251(+) length=439 sequence_SO=chromosome SO=protein_coding	#N/A	#N/A	#N/A	0.9963	6.8	3	1.47491	0.157233	#N/A	#N/A	#N/A	#N/A	#N/A	#N/A	0.0419803	0.972557	0.758446	0.564895
PBANKA_0707400	product=RNA-binding protein, putative location=PbANKA_07_v3:309068-310110(+) length=288 sequence_SO=chromosome SO=protein_coding	0.9974	9	1	0.9965	9	1	0.611488	0.245836	0.9994	17.7	3	1	20.1	3	0.0613492	0.91401	0.336418	0.579923
PBANKA_1444000	product=macrophage migration inhibitory factor (MIF) location=PbANKA_14_v3:1693176-1693674(+) length=116 sequence_SO=chromosome SO=protein_coding	1	69.8	9	1	69.8	7	0.159773	0.420326	1	69.8	8	1	69.8	9	0.0663906	0.752309	0.113082	0.586318
PBANKA_0619900	product=GTP-binding protein, putative location=PbANKA_06_v3:810245-811647(+) length=393 sequence_SO=chromosome SO=protein_coding	0.9999	7.4	2	1	16	3	0.086464	0.690691	1	21.1	4	1	18.1	6	0.150565	0.513207	0.118515	0.601949
PBANKA_0623150	product=conserved rodent malaria protein, unknown function location=PbANKA_06_v3:945984-946426(+) length=83 sequence_SO=chromosome SO=protein_coding	0.9982	30.1	2	#N/A	#N/A	#N/A	-1.02897	0.510109	#N/A	#N/A	#N/A	#N/A	#N/A	#N/A	-0.498761	0.765255	-0.763867	0.637682
PBANKA_1137900	product=proliferating cell nuclear antigen 1, putative (PCNA1) location=PbANKA_11_v3:1435506-1436330(-) length=274 sequence_SO=chromosome SO=protein_coding	1	13.5	4	1	9.5	2	0.00884937	0.969047	1	13.5	4	1	18.6	5	0.162887	0.532997	0.0858679	0.751022
PBANKA_0522700	product=alpha tubulin 2 location=PbANKA_05_v3:848149-849830(+) length=450 sequence_SO=chromosome SO=protein_coding	0.9872	42.4	2	#N/A	#N/A	#N/A	0.0952962	0.787772	1	36	4	1	39.1	9	-0.0656146	0.86986	0.0148408	0.828816
PBANKA_1216200	product=diacylglycerol O-acyltransferase, putative (DGAT) location=PbANKA_12_v3:610548-612230(+) length=560 sequence_SO=chromosome SO=protein_coding	1	6.6	2	#N/A	#N/A	#N/A	0.415023	0.715172	0.9969	4.3	1	#N/A	#N/A	#N/A	0.0797126	0.95447	0.247368	0.834821
PBANKA_1222000	product=histone deacetylase complex subunit SAP18, putative (SAP18) location=PbANKA_12_v3:839196-841379(-) length=727 sequence_SO=chromosome SO=protein_coding	0.9857	9.9	3	1	11.8	6	-0.0852372	0.806097	1	10	4	0.9999	10.9	3	0.0623391	0.869961	-0.011449	0.838029
PBANKA_0917200	product=RNA-binding protein s1, putative location=PbANKA_09_v3:649954-650388(+) length=144 sequence_SO=chromosome SO=protein_coding	1	43.1	4	1	36.1	3	0.0557099	0.753823	1	63.2	6	1	52.1	5	-0.00669936	0.972557	0.0245053	0.86319
PBANKA_1350100	product=conserved Plasmodium protein, unknown function location=PbANKA_13_v3:1918132-1919443(+) length=232 sequence_SO=chromosome SO=protein_coding	0.9997	15.1	4	0.9276	12.1	1	0.0551621	0.861702	1	16.4	3	0.925	17.2	3	0.0575182	0.869961	0.0563402	0.865831
PBANKA_0105500	product=glutaredoxin-like protein (GLP2) location=PbANKA_01_v3:230049-230699(-) length=216 sequence_SO=chromosome SO=protein_coding	#N/A	#N/A	#N/A	#N/A	#N/A	#N/A	0.147841	0.78663	0.9999	20.8	2	#N/A	#N/A	#N/A	0.0165314	0.976198	0.0821863	0.881414
PBANKA_1010000	product=mitochondrial acidic protein MAM33, putative location=PbANKA_10_v3:453755-454513(-) length=252 sequence_SO=chromosome SO=protein_coding	#N/A	#N/A	#N/A	#N/A	#N/A	#N/A	not quant.	not quant.	#N/A	#N/A	#N/A	0.9002	4.4	1	not quant.	not quant.	not quant.	not quant.
PBANKA_0100041	product=conserved rodent malaria protein, unknown function location=PbANKA_01_v3:8896-14118(+) length=1740 sequence_SO=chromosome SO=protein_coding,product=conserved rodent malaria protein, unknown function location=PbANKA_06_v3:30467-35792(+) length=1773 sequence_SO=chromosome SO=protein_coding	#N/A	#N/A	#N/A	#N/A	#N/A	#N/A	not quant.	not quant.	0.9838	5.2	1	0.9008	5.1	3	not quant.	not quant.	not quant.	not quant.
PBANKA_1213100	product=prohibitin, putative location=PbANKA_12_v3:506262-507113(+) length=283 sequence_SO=chromosome SO=protein_coding	#N/A	#N/A	#N/A	#N/A	#N/A	#N/A	not quant.	not quant.	#N/A	#N/A	#N/A	0.9017	5.3	1	not quant.	not quant.	not quant.	not quant.
PBANKA_1231600	product=transcription factor with AP2 domain(s), putative (ApiAP2) location=PbANKA_12_v3:1221072-1227068(-) length=1998 sequence_SO=chromosome SO=protein_coding	#N/A	#N/A	#N/A	0.9892	7.5	5	not quant.	not quant.	#N/A	#N/A	#N/A	0.9033	2.8	2	not quant.	not quant.	not quant.	not quant.
PBANKA_1450200	product=serine hydroxymethyltransferase, putative (SHMT) location=PbANKA_14_v3:1941751-1943388(+) length=442 sequence_SO=chromosome SO=protein_coding	0.991	3.6	1	#N/A	#N/A	#N/A	not quant.	not quant.	#N/A	#N/A	#N/A	0.9063	5.9	1	not quant.	not quant.	not quant.	not quant.
PBANKA_0610500	product=glutathione peroxidase-like thioredoxin peroxidase (TPx(Gl)) location=PbANKA_06_v3:477471-478383(-) length=200 sequence_SO=chromosome SO=protein_coding	#N/A	#N/A	#N/A	#N/A	#N/A	#N/A	not quant.	not quant.	#N/A	#N/A	#N/A	0.9071	9	1	not quant.	not quant.	not quant.	not quant.
PBANKA_1446900	product=dihydrolipoyl dehydrogenase, mitochondrial, putative (LPD1) location=PbANKA_14_v3:1806051-1807783(+) length=516 sequence_SO=chromosome SO=protein_coding	#N/A	#N/A	#N/A	#N/A	#N/A	#N/A	not quant.	not quant.	#N/A	#N/A	#N/A	0.9086	4.7	1	not quant.	not quant.	not quant.	not quant.
PBANKA_1426900	product=RNA helicase, putative location=PbANKA_14_v3:1035477-1038206(-) length=909 sequence_SO=chromosome SO=protein_coding	#N/A	#N/A	#N/A	1	13.2	5	not quant.	not quant.	0.9937	7.6	1	0.9115	7.6	3	not quant.	not quant.	not quant.	not quant.
PBANKA_0521700	product=transcription factor with AP2 domain(s), putative (ApiAP2) location=PbANKA_05_v3:804391-812718(+) length=2775 sequence_SO=chromosome SO=protein_coding	#N/A	#N/A	#N/A	0.9988	9.8	8	not quant.	not quant.	#N/A	#N/A	#N/A	0.9126	4.4	2	not quant.	not quant.	not quant.	not quant.
PBANKA_1212000	product=conserved Plasmodium protein, unknown function location=PbANKA_12_v3:450736-457137(+) length=2133 sequence_SO=chromosome SO=protein_coding	0.9846	5.7	4	#N/A	#N/A	#N/A	not quant.	not quant.	#N/A	#N/A	#N/A	0.9132	4.5	2	not quant.	not quant.	not quant.	not quant.
PBANKA_1434200	product=arginine--tRNA ligase, putative location=PbANKA_14_v3:1277637-1280469(-) length=588 sequence_SO=chromosome SO=protein_coding	#N/A	#N/A	#N/A	#N/A	#N/A	#N/A	not quant.	not quant.	#N/A	#N/A	#N/A	0.9134	4.9	2	not quant.	not quant.	not quant.	not quant.
PBANKA_1329700	product=26S proteasome regulatory subunit RPN2, putative (RPN2) location=PbANKA_13_v3:1206349-1210225(+) length=1219 sequence_SO=chromosome SO=protein_coding	#N/A	#N/A	#N/A	#N/A	#N/A	#N/A	not quant.	not quant.	#N/A	#N/A	#N/A	0.9134	6.7	1	not quant.	not quant.	not quant.	not quant.
PBANKA_1321100	product=conserved Plasmodium protein, unknown function location=PbANKA_13_v3:866960-875896(+) length=2978 sequence_SO=chromosome SO=protein_coding	#N/A	#N/A	#N/A	0.9996	5.3	4	not quant.	not quant.	#N/A	#N/A	#N/A	0.9142	2.7	4	not quant.	not quant.	not quant.	not quant.
PBANKA_0107400	product=ornithine aminotransferase, putative (OAT) location=PbANKA_01_v3:294827-296071(+) length=414 sequence_SO=chromosome SO=protein_coding	0.9974	3.9	1	#N/A	#N/A	#N/A	not quant.	not quant.	#N/A	#N/A	#N/A	0.9152	8.2	1	not quant.	not quant.	not quant.	not quant.
PBANKA_1357800	product=conserved Plasmodium protein, unknown function location=PbANKA_13_v3:2205086-2209312(+) length=1408 sequence_SO=chromosome SO=protein_coding	#N/A	#N/A	#N/A	#N/A	#N/A	#N/A	not quant.	not quant.	#N/A	#N/A	#N/A	0.9154	6	2	not quant.	not quant.	not quant.	not quant.
PBANKA_1028300	product=serine/threonine protein phosphatase PP1 (PP1) location=PbANKA_10_v3:1155682-1156783(-) length=304 sequence_SO=chromosome SO=protein_coding	#N/A	#N/A	#N/A	0.9636	5.9	1	not quant.	not quant.	#N/A	#N/A	#N/A	0.9172	3.3	1	not quant.	not quant.	not quant.	not quant.
PBANKA_1320200	product=conserved Plasmodium protein, unknown function location=PbANKA_13_v3:832204-839031(+) length=2275 sequence_SO=chromosome SO=protein_coding	0.9835	6	5	#N/A	#N/A	#N/A	not quant.	not quant.	#N/A	#N/A	#N/A	0.9176	2.6	1	not quant.	not quant.	not quant.	not quant.
PBANKA_1425600	product=RNA-binding protein, putative location=PbANKA_14_v3:982036-986442(-) length=1140 sequence_SO=chromosome SO=protein_coding	#N/A	#N/A	#N/A	#N/A	#N/A	#N/A	not quant.	not quant.	#N/A	#N/A	#N/A	0.9215	2.1	2	not quant.	not quant.	not quant.	not quant.
PBANKA_1356300	product=conserved Plasmodium protein, unknown function location=PbANKA_13_v3:2125353-2128220(-) length=955 sequence_SO=chromosome SO=protein_coding	#N/A	#N/A	#N/A	0.9905	7	1	not quant.	not quant.	0.997	3.7	1	0.9228	3.7	1	not quant.	not quant.	not quant.	not quant.
PBANKA_0207500	product=conserved Plasmodium protein, unknown function location=PbANKA_02_v3:256770-259326(+) length=821 sequence_SO=chromosome SO=protein_coding	#N/A	#N/A	#N/A	#N/A	#N/A	#N/A	not quant.	not quant.	#N/A	#N/A	#N/A	0.9231	1	1	not quant.	not quant.	not quant.	not quant.
PBANKA_1139900	product=conserved Plasmodium protein, unknown function location=PbANKA_11_v3:1509699-1510238(+) length=179 sequence_SO=chromosome SO=protein_coding	#N/A	#N/A	#N/A	#N/A	#N/A	#N/A	not quant.	not quant.	#N/A	#N/A	#N/A	0.9243	4.5	1	not quant.	not quant.	not quant.	not quant.
PBANKA_0904100	product=ras-related protein Rab-6, putative (RAB6) location=PbANKA_09_v3:151464-152622(+) length=207 sequence_SO=chromosome SO=protein_coding,product=ras-related protein Rab-1B, putative (RAB1b) location=PbANKA_11_v3:490401-492148(+) length=200 sequence_SO=chromosome SO=protein_coding,product=ras-related protein Rab-1A, putative (RAB1a) location=PbANKA_11_v3:524717-525337(-) length=206 sequence_S…	0.9887	5.5	1	0.9533	5.5	1	not quant.	not quant.	0.9454	5.5	1	0.9255	5.5	1	not quant.	not quant.	not quant.	not quant.
PBANKA_0610100	product=lysine-specific histone demethylase 1, putative (LSD1) location=PbANKA_06_v3:453269-461709(+) length=2752 sequence_SO=chromosome SO=protein_coding	#N/A	#N/A	#N/A	0.9871	3.9	4	not quant.	not quant.	#N/A	#N/A	#N/A	0.9264	6.1	3	not quant.	not quant.	not quant.	not quant.
PBANKA_1245300	product=formin 1, putative location=PbANKA_12_v3:1704400-1712010(-) length=2536 sequence_SO=chromosome SO=protein_coding	#N/A	#N/A	#N/A	#N/A	#N/A	#N/A	not quant.	not quant.	#N/A	#N/A	#N/A	0.9264	4.5	5	not quant.	not quant.	not quant.	not quant.
PBANKA_1028700	product=26S proteasome regulatory subunit RPN13, putative (RPN13) location=PbANKA_10_v3:1171587-1173903(+) length=252 sequence_SO=chromosome SO=protein_coding	#N/A	#N/A	#N/A	#N/A	#N/A	#N/A	not quant.	not quant.	#N/A	#N/A	#N/A	0.9267	5.6	1	not quant.	not quant.	not quant.	not quant.
PBANKA_0714600	product=vacuolar protein sorting-associated protein 2, putative (VPS2) location=PbANKA_07_v3:551060-551689(+) length=209 sequence_SO=chromosome SO=protein_coding	#N/A	#N/A	#N/A	#N/A	#N/A	#N/A	not quant.	not quant.	0.9501	7.7	1	0.9279	3.8	1	not quant.	not quant.	not quant.	not quant.
PBANKA_1406400	product=tripartite motif protein, putative location=PbANKA_14_v3:297270-299771(-) length=775 sequence_SO=chromosome SO=protein_coding	0.9133	3.5	1	#N/A	#N/A	#N/A	not quant.	not quant.	#N/A	#N/A	#N/A	0.9283	5.7	2	not quant.	not quant.	not quant.	not quant.
PBANKA_0721600	product=conserved Plasmodium protein, unknown function location=PbANKA_07_v3:786036-787580(-) length=514 sequence_SO=chromosome SO=protein_coding	#N/A	#N/A	#N/A	0.944	5.4	1	not quant.	not quant.	#N/A	#N/A	#N/A	0.9307	3.5	1	not quant.	not quant.	not quant.	not quant.
PBANKA_0814700	product=conserved Plasmodium protein, unknown function location=PbANKA_08_v3:622120-623976(+) length=618 sequence_SO=chromosome SO=protein_coding	#N/A	#N/A	#N/A	0.9907	11.2	2	not quant.	not quant.	#N/A	#N/A	#N/A	0.933	3.9	1	not quant.	not quant.	not quant.	not quant.
PBANKA_0501400	product=rhoptry neck protein 12, putative (RON12) location=PbANKA_05_v3:58050-58817(-) length=255 sequence_SO=chromosome SO=protein_coding	#N/A	#N/A	#N/A	#N/A	#N/A	#N/A	not quant.	not quant.	#N/A	#N/A	#N/A	0.9334	17.3	2	not quant.	not quant.	not quant.	not quant.
PBANKA_1311800	product=U3 small nucleolar RNA-associated protein 12, putative (UTP12) location=PbANKA_13_v3:519081-522725(-) length=1184 sequence_SO=chromosome SO=protein_coding	#N/A	#N/A	#N/A	#N/A	#N/A	#N/A	not quant.	not quant.	#N/A	#N/A	#N/A	0.9348	2.4	1	not quant.	not quant.	not quant.	not quant.
PBANKA_0802000	product=conserved Plasmodium protein, unknown function location=PbANKA_08_v3:113003-119143(+) length=2046 sequence_SO=chromosome SO=protein_coding	1	6.1	7	0.9879	5.8	3	not quant.	not quant.	#N/A	#N/A	#N/A	0.9352	5	6	not quant.	not quant.	not quant.	not quant.
PBANKA_1001000	product=conserved Plasmodium protein, unknown function location=PbANKA_10_v3:75379-85747(+) length=3343 sequence_SO=chromosome SO=protein_coding	#N/A	#N/A	#N/A	#N/A	#N/A	#N/A	not quant.	not quant.	#N/A	#N/A	#N/A	0.9361	1.9	3	not quant.	not quant.	not quant.	not quant.
PBANKA_1346300	product=CPW-WPC family protein, putative (UIS19) location=PbANKA_13_v3:1813484-1814890(+) length=468 sequence_SO=chromosome SO=protein_coding	#N/A	#N/A	#N/A	#N/A	#N/A	#N/A	not quant.	not quant.	#N/A	#N/A	#N/A	0.9409	4.1	1	not quant.	not quant.	not quant.	not quant.
PBANKA_0938600	product=casein kinase 2, alpha subunit (CK2alpha) location=PbANKA_09_v3:1384165-1385172(-) length=335 sequence_SO=chromosome SO=protein_coding	#N/A	#N/A	#N/A	#N/A	#N/A	#N/A	not quant.	not quant.	#N/A	#N/A	#N/A	0.9413	20.3	2	not quant.	not quant.	not quant.	not quant.
PBANKA_1124800	product=conserved Plasmodium protein, unknown function location=PbANKA_11_v3:913952-918523(-) length=1523 sequence_SO=chromosome SO=protein_coding	#N/A	#N/A	#N/A	0.9999	5.4	3	not quant.	not quant.	0.9999	3.3	3	0.9418	5.6	2	not quant.	not quant.	not quant.	not quant.
PBANKA_0416100	product=dynein heavy chain, putative location=PbANKA_04_v3:578979-596483(+) length=5834 sequence_SO=chromosome SO=protein_coding	0.9474	3.1	5	#N/A	#N/A	#N/A	not quant.	not quant.	#N/A	#N/A	#N/A	0.9418	2.1	3	not quant.	not quant.	not quant.	not quant.
PBANKA_0403800	product=conserved Plasmodium membrane protein, unknown function location=PbANKA_04_v3:144333-146745(-) length=735 sequence_SO=chromosome SO=protein_coding	#N/A	#N/A	#N/A	#N/A	#N/A	#N/A	not quant.	not quant.	#N/A	#N/A	#N/A	0.942	3.1	1	not quant.	not quant.	not quant.	not quant.
PBANKA_1448700	product=bromodomain protein, putative location=PbANKA_14_v3:1878841-1888284(+) length=3147 sequence_SO=chromosome SO=protein_coding	0.9986	5.9	4	#N/A	#N/A	#N/A	not quant.	not quant.	#N/A	#N/A	#N/A	0.9424	2.1	3	not quant.	not quant.	not quant.	not quant.
PBANKA_0939800	product=nucleic acid binding protein, putative location=PbANKA_09_v3:1445937-1448582(-) length=603 sequence_SO=chromosome SO=protein_coding	#N/A	#N/A	#N/A	#N/A	#N/A	#N/A	not quant.	not quant.	#N/A	#N/A	#N/A	0.9425	3	1	not quant.	not quant.	not quant.	not quant.
PBANKA_1439600	product=conserved Plasmodium protein, unknown function location=PbANKA_14_v3:1500673-1504227(-) length=1184 sequence_SO=chromosome SO=protein_coding	#N/A	#N/A	#N/A	0.9984	3.7	2	not quant.	not quant.	#N/A	#N/A	#N/A	0.9428	1.4	2	not quant.	not quant.	not quant.	not quant.
PBANKA_0810500	product=apoptosis-related protein, putative (ARP) location=PbANKA_08_v3:474225-475390(-) length=131 sequence_SO=chromosome SO=protein_coding	#N/A	#N/A	#N/A	#N/A	#N/A	#N/A	not quant.	not quant.	#N/A	#N/A	#N/A	0.9433	10.7	1	not quant.	not quant.	not quant.	not quant.
PBANKA_1015800	product=conserved Plasmodium protein, unknown function location=PbANKA_10_v3:686027-689104(+) length=1025 sequence_SO=chromosome SO=protein_coding	#N/A	#N/A	#N/A	#N/A	#N/A	#N/A	not quant.	not quant.	#N/A	#N/A	#N/A	0.944	6.8	1	not quant.	not quant.	not quant.	not quant.
PBANKA_0819500	product=ATP-dependent DNA helicase Q1, putative (RECQ1) location=PbANKA_08_v3:779878-781779(+) length=633 sequence_SO=chromosome SO=protein_coding	#N/A	#N/A	#N/A	#N/A	#N/A	#N/A	not quant.	not quant.	#N/A	#N/A	#N/A	0.9441	4.1	1	not quant.	not quant.	not quant.	not quant.
PBANKA_1022500	product=surface protein P113 (P113) location=PbANKA_10_v3:902489-905118(-) length=818 sequence_SO=chromosome SO=protein_coding	#N/A	#N/A	#N/A	#N/A	#N/A	#N/A	not quant.	not quant.	#N/A	#N/A	#N/A	0.9454	2.6	1	not quant.	not quant.	not quant.	not quant.
PBANKA_0925500	product=calcium-dependent protein kinase 6 (CDPK6) location=PbANKA_09_v3:937351-942545(-) length=1482 sequence_SO=chromosome SO=protein_coding	#N/A	#N/A	#N/A	#N/A	#N/A	#N/A	not quant.	not quant.	#N/A	#N/A	#N/A	0.9457	4	3	not quant.	not quant.	not quant.	not quant.
PBANKA_1458800	product=kinesin, putative location=PbANKA_14_v3:2249522-2253766(-) length=1414 sequence_SO=chromosome SO=protein_coding	#N/A	#N/A	#N/A	#N/A	#N/A	#N/A	not quant.	not quant.	#N/A	#N/A	#N/A	0.9458	0.8	1	not quant.	not quant.	not quant.	not quant.
PBANKA_0623400	product=fam-a protein location=PbANKA_06_v3:955876-957514(+) length=311 sequence_SO=chromosome SO=protein_coding	#N/A	#N/A	#N/A	#N/A	#N/A	#N/A	not quant.	not quant.	#N/A	#N/A	#N/A	0.9458	7.1	1	not quant.	not quant.	not quant.	not quant.
PBANKA_0711800	product=conserved Plasmodium protein, unknown function location=PbANKA_07_v3:449926-453935(+) length=1174 sequence_SO=chromosome SO=protein_coding	#N/A	#N/A	#N/A	#N/A	#N/A	#N/A	not quant.	not quant.	#N/A	#N/A	#N/A	0.9467	9	1	not quant.	not quant.	not quant.	not quant.
PBANKA_1320500	product=V-type H(+)-translocating pyrophosphatase, putative (VP1) location=PbANKA_13_v3:847285-849435(-) length=716 sequence_SO=chromosome SO=protein_coding	#N/A	#N/A	#N/A	0.991	9.5	3	not quant.	not quant.	0.9579	9.1	2	0.947	14.7	3	not quant.	not quant.	not quant.	not quant.
PBANKA_1008300	product=GTP-binding protein, putative location=PbANKA_10_v3:381201-382436(-) length=411 sequence_SO=chromosome SO=protein_coding	#N/A	#N/A	#N/A	#N/A	#N/A	#N/A	not quant.	not quant.	0.9645	5.1	1	0.9473	13.1	1	not quant.	not quant.	not quant.	not quant.
PBANKA_1145500	product=conserved Plasmodium protein, unknown function location=PbANKA_11_v3:1698595-1701960(+) length=1059 sequence_SO=chromosome SO=protein_coding	0.9512	3.5	2	#N/A	#N/A	#N/A	not quant.	not quant.	#N/A	#N/A	#N/A	0.9473	4.9	1	not quant.	not quant.	not quant.	not quant.
PBANKA_1427800	product=peptidase family C50, putative location=PbANKA_14_v3:1069052-1085620(+) length=5522 sequence_SO=chromosome SO=protein_coding	1	3.3	4	0.9999	2.6	4	not quant.	not quant.	#N/A	#N/A	#N/A	0.9509	2.9	4	not quant.	not quant.	not quant.	not quant.
PBANKA_1114400	product=kinase, putative location=PbANKA_11_v3:552718-555774(-) length=1018 sequence_SO=chromosome SO=protein_coding	#N/A	#N/A	#N/A	#N/A	#N/A	#N/A	not quant.	not quant.	#N/A	#N/A	#N/A	0.9515	4.9	1	not quant.	not quant.	not quant.	not quant.
PBANKA_1460500	product=serine/threonine protein kinase, putative location=PbANKA_14_v3:2301974-2304106(+) length=710 sequence_SO=chromosome SO=protein_coding	#N/A	#N/A	#N/A	#N/A	#N/A	#N/A	not quant.	not quant.	#N/A	#N/A	#N/A	0.9528	1.1	1	not quant.	not quant.	not quant.	not quant.
PBANKA_0917900	product=26S protease regulatory subunit 6A, putative (RPT5) location=PbANKA_09_v3:672339-673694(-) length=451 sequence_SO=chromosome SO=protein_coding	#N/A	#N/A	#N/A	0.9998	15.1	4	not quant.	not quant.	0.9072	2.4	1	0.9547	7.1	3	not quant.	not quant.	not quant.	not quant.
PBANKA_0605200	product=DNA-directed RNA polymerase III subunit, putative location=PbANKA_06_v3:262915-267180(-) length=1421 sequence_SO=chromosome SO=protein_coding	#N/A	#N/A	#N/A	#N/A	#N/A	#N/A	not quant.	not quant.	#N/A	#N/A	#N/A	0.9559	4.5	2	not quant.	not quant.	not quant.	not quant.
PBANKA_1143700	product=secreted ookinete protein, putative (PSOP2) location=PbANKA_11_v3:1633458-1637375(+) length=1305 sequence_SO=chromosome SO=protein_coding	#N/A	#N/A	#N/A	#N/A	#N/A	#N/A	not quant.	not quant.	#N/A	#N/A	#N/A	0.9562	5.6	2	not quant.	not quant.	not quant.	not quant.
PBANKA_0617900	product=ferrodoxin reductase-like protein, putative location=PbANKA_06_v3:747589-749643(+) length=655 sequence_SO=chromosome SO=protein_coding	#N/A	#N/A	#N/A	#N/A	#N/A	#N/A	not quant.	not quant.	#N/A	#N/A	#N/A	0.9566	2.3	1	not quant.	not quant.	not quant.	not quant.
PBANKA_1033000	product=conserved Plasmodium protein, unknown function location=PbANKA_10_v3:1335749-1339091(-) length=1007 sequence_SO=chromosome SO=protein_coding	#N/A	#N/A	#N/A	#N/A	#N/A	#N/A	not quant.	not quant.	#N/A	#N/A	#N/A	0.9576	6.8	1	not quant.	not quant.	not quant.	not quant.
PBANKA_1107800	product=longevity-assurance (LAG1) protein, putative location=PbANKA_11_v3:301529-302922(-) length=357 sequence_SO=chromosome SO=protein_coding	#N/A	#N/A	#N/A	0.9972	15.7	2	not quant.	not quant.	#N/A	#N/A	#N/A	0.9587	7	1	not quant.	not quant.	not quant.	not quant.
PBANKA_1356000	product=transcription factor with AP2 domain(s), putative (ApiAP2) location=PbANKA_13_v3:2104485-2115638(-) length=3717 sequence_SO=chromosome SO=protein_coding	#N/A	#N/A	#N/A	#N/A	#N/A	#N/A	not quant.	not quant.	#N/A	#N/A	#N/A	0.959	3.6	5	not quant.	not quant.	not quant.	not quant.
PBANKA_0829300	product=conserved Plasmodium protein, unknown function location=PbANKA_08_v3:1121245-1121986(-) length=131 sequence_SO=chromosome SO=protein_coding	#N/A	#N/A	#N/A	0.932	5.3	1	not quant.	not quant.	#N/A	#N/A	#N/A	0.9599	6.9	2	not quant.	not quant.	not quant.	not quant.
PBANKA_1244400	product=conserved Plasmodium protein, unknown function location=PbANKA_12_v3:1672953-1673213(-) length=86 sequence_SO=chromosome SO=protein_coding	#N/A	#N/A	#N/A	#N/A	#N/A	#N/A	not quant.	not quant.	#N/A	#N/A	#N/A	0.9605	15.1	3	not quant.	not quant.	not quant.	not quant.
PBANKA_1224000	product=conserved Plasmodium protein, unknown function location=PbANKA_12_v3:904014-909780(-) length=1848 sequence_SO=chromosome SO=protein_coding	#N/A	#N/A	#N/A	#N/A	#N/A	#N/A	not quant.	not quant.	#N/A	#N/A	#N/A	0.9606	3.8	4	not quant.	not quant.	not quant.	not quant.
PBANKA_1036400	product=ribosome biogenesis protein BOP1, putative (BOP1) location=PbANKA_10_v3:1477776-1481049(+) length=871 sequence_SO=chromosome SO=protein_coding	#N/A	#N/A	#N/A	0.9912	6.1	2	not quant.	not quant.	#N/A	#N/A	#N/A	0.9608	2.2	1	not quant.	not quant.	not quant.	not quant.
PBANKA_1025500	product=NOT family protein, putative location=PbANKA_10_v3:1040860-1053635(-) length=4169 sequence_SO=chromosome SO=protein_coding	#N/A	#N/A	#N/A	0.92	4.6	2	not quant.	not quant.	#N/A	#N/A	#N/A	0.9617	3.6	4	not quant.	not quant.	not quant.	not quant.
PBANKA_0720100	product=conserved Plasmodium protein, unknown function location=PbANKA_07_v3:724590-738790(+) length=4305 sequence_SO=chromosome SO=protein_coding	#N/A	#N/A	#N/A	#N/A	#N/A	#N/A	not quant.	not quant.	#N/A	#N/A	#N/A	0.9628	4.2	5	not quant.	not quant.	not quant.	not quant.
PBANKA_0925400	product=dynein heavy chain, putative location=PbANKA_09_v3:920490-936218(-) length=5176 sequence_SO=chromosome SO=protein_coding	#N/A	#N/A	#N/A	1	1.5	4	not quant.	not quant.	0.9795	3	4	0.9634	2.9	3	not quant.	not quant.	not quant.	not quant.
PBANKA_1309700	product=ATP-dependent RNA helicase DDX5, putative (DDX5) location=PbANKA_13_v3:452746-455713(+) length=522 sequence_SO=chromosome SO=protein_coding	#N/A	#N/A	#N/A	0.9263	4.4	1	not quant.	not quant.	0.982	2.3	1	0.9638	6.3	1	not quant.	not quant.	not quant.	not quant.
PBANKA_0108800	product=histone H3, putative location=PbANKA_01_v3:363203-363613(+) length=136 sequence_SO=chromosome SO=protein_coding	#N/A	#N/A	#N/A	0.9987	13.2	2	not quant.	not quant.	0.9964	19.9	3	0.9646	23.5	2	not quant.	not quant.	not quant.	not quant.
PBANKA_0104700	product=long chain polyunsaturated fatty acid elongation enzyme, putative location=PbANKA_01_v3:196519-198072(+) length=288 sequence_SO=chromosome SO=protein_coding	#N/A	#N/A	#N/A	#N/A	#N/A	#N/A	not quant.	not quant.	#N/A	#N/A	#N/A	0.9646	9.4	1	not quant.	not quant.	not quant.	not quant.
PBANKA_1225100	product=conserved Plasmodium protein, unknown function location=PbANKA_12_v3:951167-954319(+) length=1050 sequence_SO=chromosome SO=protein_coding	#N/A	#N/A	#N/A	#N/A	#N/A	#N/A	not quant.	not quant.	#N/A	#N/A	#N/A	0.9649	4.4	4	not quant.	not quant.	not quant.	not quant.
PBANKA_0407400	product=serine/threonine protein kinase, putative (ARK2) location=PbANKA_04_v3:265656-271056(-) length=1719 sequence_SO=chromosome SO=protein_coding	0.9675	2.6	1	#N/A	#N/A	#N/A	not quant.	not quant.	0.9657	1.3	1	0.9652	5.2	4	not quant.	not quant.	not quant.	not quant.
PBANKA_1300800	product=cysteine repeat modular protein 4 (CRMP4) location=PbANKA_13_v3:59582-75942(+) length=5371 sequence_SO=chromosome SO=protein_coding	0.9556	2.8	5	#N/A	#N/A	#N/A	not quant.	not quant.	0.9	2	5	0.9657	3.5	7	not quant.	not quant.	not quant.	not quant.
PBANKA_1110900	product=conserved Plasmodium protein, unknown function location=PbANKA_11_v3:429383-431092(+) length=569 sequence_SO=chromosome SO=protein_coding	#N/A	#N/A	#N/A	#N/A	#N/A	#N/A	not quant.	not quant.	#N/A	#N/A	#N/A	0.9663	7.2	1	not quant.	not quant.	not quant.	not quant.
PBANKA_0303300	product=conserved Plasmodium protein, unknown function location=PbANKA_03_v3:100992-102851(+) length=619 sequence_SO=chromosome SO=protein_coding	#N/A	#N/A	#N/A	#N/A	#N/A	#N/A	not quant.	not quant.	#N/A	#N/A	#N/A	0.9663	6.9	1	not quant.	not quant.	not quant.	not quant.
PBANKA_0601600	product=conserved protein, unknown function location=PbANKA_06_v3:137741-143773(-) length=1738 sequence_SO=chromosome SO=protein_coding	#N/A	#N/A	#N/A	#N/A	#N/A	#N/A	not quant.	not quant.	#N/A	#N/A	#N/A	0.9672	4.1	1	not quant.	not quant.	not quant.	not quant.
PBANKA_1439400	product=histone chaperone ASF1, putative (ASF1) location=PbANKA_14_v3:1496161-1497223(+) length=268 sequence_SO=chromosome SO=protein_coding	#N/A	#N/A	#N/A	#N/A	#N/A	#N/A	not quant.	not quant.	0.9929	6.7	2	0.9676	3.7	1	not quant.	not quant.	not quant.	not quant.
PBANKA_0610400	product=non-SERCA-type Ca2+ -transporting P-ATPase, putative (ATP4) location=PbANKA_06_v3:470626-475104(-) length=1492 sequence_SO=chromosome SO=protein_coding	#N/A	#N/A	#N/A	#N/A	#N/A	#N/A	not quant.	not quant.	#N/A	#N/A	#N/A	0.9685	7.5	1	not quant.	not quant.	not quant.	not quant.
PBANKA_1350500	product=conserved Plasmodium protein, unknown function location=PbANKA_13_v3:1925576-1925941(-) length=121 sequence_SO=chromosome SO=protein_coding	#N/A	#N/A	#N/A	#N/A	#N/A	#N/A	not quant.	not quant.	#N/A	#N/A	#N/A	0.9689	40.5	2	not quant.	not quant.	not quant.	not quant.
PBANKA_1426400	product=mitochondrial carrier protein, putative location=PbANKA_14_v3:1020989-1022647(+) length=552 sequence_SO=chromosome SO=protein_coding	0.978	5.8	1	0.9811	2	1	not quant.	not quant.	0.9853	2	1	0.9693	4.5	1	not quant.	not quant.	not quant.	not quant.
PBANKA_1432000	product=signal recognition particle subunit SRP19, putative (SRP19) location=PbANKA_14_v3:1205780-1206202(-) length=140 sequence_SO=chromosome SO=protein_coding	#N/A	#N/A	#N/A	0.9945	24.3	1	not quant.	not quant.	0.9969	25.7	1	0.9693	20	1	not quant.	not quant.	not quant.	not quant.
PBANKA_0205200	product=conserved Plasmodium protein, unknown function location=PbANKA_02_v3:173254-178908(-) length=1884 sequence_SO=chromosome SO=protein_coding	#N/A	#N/A	#N/A	#N/A	#N/A	#N/A	not quant.	not quant.	#N/A	#N/A	#N/A	0.9699	5.1	3	not quant.	not quant.	not quant.	not quant.
PBANKA_0515400	product=conserved Plasmodium protein, unknown function location=PbANKA_05_v3:577225-579195(+) length=656 sequence_SO=chromosome SO=protein_coding	#N/A	#N/A	#N/A	#N/A	#N/A	#N/A	not quant.	not quant.	#N/A	#N/A	#N/A	0.9703	5.6	2	not quant.	not quant.	not quant.	not quant.
PBANKA_1440600	product=conserved Plasmodium protein, unknown function location=PbANKA_14_v3:1531977-1536113(-) length=1378 sequence_SO=chromosome SO=protein_coding	0.9936	5.2	1	0.9303	3.1	2	not quant.	not quant.	#N/A	#N/A	#N/A	0.9708	5.2	3	not quant.	not quant.	not quant.	not quant.
PBANKA_1404700	product=conserved Plasmodium protein, unknown function location=PbANKA_14_v3:246075-247595(-) length=506 sequence_SO=chromosome SO=protein_coding	0.951	7.5	2	#N/A	#N/A	#N/A	not quant.	not quant.	#N/A	#N/A	#N/A	0.971	7.3	1	not quant.	not quant.	not quant.	not quant.
PBANKA_0524800	product=small exported protein (SEP1) location=PbANKA_05_v3:916590-916937(-) length=115 sequence_SO=chromosome SO=protein_coding	#N/A	#N/A	#N/A	#N/A	#N/A	#N/A	not quant.	not quant.	#N/A	#N/A	#N/A	0.9715	41.7	2	not quant.	not quant.	not quant.	not quant.
PBANKA_1324100	product=ubiquitin carboxyl-terminal hydrolase isozyme L3, putative (UCHL3) location=PbANKA_13_v3:967866-969461(+) length=228 sequence_SO=chromosome SO=protein_coding	#N/A	#N/A	#N/A	#N/A	#N/A	#N/A	not quant.	not quant.	#N/A	#N/A	#N/A	0.9727	7.9	1	not quant.	not quant.	not quant.	not quant.
PBANKA_0823500	product=glutamine synthetase, putative location=PbANKA_08_v3:915352-917391(+) length=553 sequence_SO=chromosome SO=protein_coding	#N/A	#N/A	#N/A	#N/A	#N/A	#N/A	not quant.	not quant.	#N/A	#N/A	#N/A	0.9732	2.9	1	not quant.	not quant.	not quant.	not quant.
PBANKA_1011400	product=DNA topoisomerase 2, putative (TOP2) location=PbANKA_10_v3:522597-527396(+) length=1472 sequence_SO=chromosome SO=protein_coding	#N/A	#N/A	#N/A	#N/A	#N/A	#N/A	not quant.	not quant.	#N/A	#N/A	#N/A	0.9734	3.3	1	not quant.	not quant.	not quant.	not quant.
PBANKA_0605600	product=conserved Plasmodium protein, unknown function location=PbANKA_06_v3:280779-288138(-) length=2309 sequence_SO=chromosome SO=protein_coding	#N/A	#N/A	#N/A	#N/A	#N/A	#N/A	not quant.	not quant.	#N/A	#N/A	#N/A	0.9735	2.2	3	not quant.	not quant.	not quant.	not quant.
PBANKA_0813300	product=conserved Plasmodium protein, unknown function location=PbANKA_08_v3:586799-588166(-) length=455 sequence_SO=chromosome SO=protein_coding	#N/A	#N/A	#N/A	#N/A	#N/A	#N/A	not quant.	not quant.	#N/A	#N/A	#N/A	0.9736	9.9	2	not quant.	not quant.	not quant.	not quant.
PBANKA_1365200	product=thioredoxin-related protein, putative location=PbANKA_13_v3:2472529-2473416(-) length=206 sequence_SO=chromosome SO=protein_coding	#N/A	#N/A	#N/A	#N/A	#N/A	#N/A	not quant.	not quant.	#N/A	#N/A	#N/A	0.9743	6.3	2	not quant.	not quant.	not quant.	not quant.
PBANKA_0913200	product=conserved Plasmodium membrane protein, unknown function location=PbANKA_09_v3:502649-503896(+) length=415 sequence_SO=chromosome SO=protein_coding	#N/A	#N/A	#N/A	#N/A	#N/A	#N/A	not quant.	not quant.	0.9479	5.8	2	0.9749	5.8	2	not quant.	not quant.	not quant.	not quant.
PBANKA_0104900	product=RNA-binding protein, putative location=PbANKA_01_v3:204670-206858(+) length=566 sequence_SO=chromosome SO=protein_coding	#N/A	#N/A	#N/A	0.9929	2.7	1	not quant.	not quant.	0.985	4.1	1	0.9749	2.7	1	not quant.	not quant.	not quant.	not quant.
PBANKA_1217600	product=histone H2A variant, putative (H2A.Z) location=PbANKA_12_v3:673877-674813(-) length=158 sequence_SO=chromosome SO=protein_coding	#N/A	#N/A	#N/A	0.9961	10.1	2	not quant.	not quant.	0.9963	27.8	2	0.975	10.1	2	not quant.	not quant.	not quant.	not quant.
PBANKA_0302500	product=hexose transporter (HT) location=PbANKA_03_v3:80750-82267(-) length=505 sequence_SO=chromosome SO=protein_coding	#N/A	#N/A	#N/A	#N/A	#N/A	#N/A	not quant.	not quant.	0.9773	5.3	2	0.9757	7.7	1	not quant.	not quant.	not quant.	not quant.
PBANKA_1347700	product=isoleucine--tRNA ligase, putative location=PbANKA_13_v3:1847517-1851344(-) length=1275 sequence_SO=chromosome SO=protein_coding	#N/A	#N/A	#N/A	#N/A	#N/A	#N/A	not quant.	not quant.	#N/A	#N/A	#N/A	0.9764	4.7	1	not quant.	not quant.	not quant.	not quant.
PBANKA_0408800	product=conserved Plasmodium protein, unknown function location=PbANKA_04_v3:323904-324233(+) length=109 sequence_SO=chromosome SO=protein_coding	#N/A	#N/A	#N/A	0.9786	21.1	1	not quant.	not quant.	0.9966	21.1	1	0.9766	24.8	1	not quant.	not quant.	not quant.	not quant.
PBANKA_0917500	product=structural maintenance of chromosome protein, putative location=PbANKA_09_v3:659130-663992(+) length=1620 sequence_SO=chromosome SO=protein_coding,Structural maintenance of chromosomes protein 1, putative (Fragment) OS=Plasmodium berghei GN=SMC1 PE=4 SV=1	#N/A	#N/A	#N/A	#N/A	#N/A	#N/A	not quant.	not quant.	#N/A	#N/A	#N/A	0.9768	8.9	2	not quant.	not quant.	not quant.	not quant.
PBANKA_1461600	product=conserved Plasmodium protein, unknown function location=PbANKA_14_v3:2330758-2335425(+) length=1555 sequence_SO=chromosome SO=protein_coding	#N/A	#N/A	#N/A	#N/A	#N/A	#N/A	not quant.	not quant.	#N/A	#N/A	#N/A	0.9769	4.4	1	not quant.	not quant.	not quant.	not quant.
PBANKA_0918300	product=transporter, putative location=PbANKA_09_v3:683880-685382(-) length=500 sequence_SO=chromosome SO=protein_coding	0.9961	15.2	4	#N/A	#N/A	#N/A	not quant.	not quant.	#N/A	#N/A	#N/A	0.9775	2.6	1	not quant.	not quant.	not quant.	not quant.
PBANKA_1101100	product=Plasmodium exported protein, unknown function location=PbANKA_11_v3:75281-76656(-) length=416 sequence_SO=chromosome SO=protein_coding	#N/A	#N/A	#N/A	#N/A	#N/A	#N/A	not quant.	not quant.	0.9728	5	1	0.9779	6.5	1	not quant.	not quant.	not quant.	not quant.
PBANKA_1112800	product=conserved Plasmodium protein, unknown function location=PbANKA_11_v3:502096-503118(-) length=251 sequence_SO=chromosome SO=protein_coding	#N/A	#N/A	#N/A	#N/A	#N/A	#N/A	not quant.	not quant.	#N/A	#N/A	#N/A	0.9782	12	2	not quant.	not quant.	not quant.	not quant.
PBANKA_0928300	product=conserved Plasmodium protein, unknown function location=PbANKA_09_v3:1042096-1046091(-) length=1331 sequence_SO=chromosome SO=protein_coding	#N/A	#N/A	#N/A	#N/A	#N/A	#N/A	not quant.	not quant.	#N/A	#N/A	#N/A	0.9786	5.9	1	not quant.	not quant.	not quant.	not quant.
PBANKA_0719600	product=memo-like protein location=PbANKA_07_v3:708710-710870(-) length=296 sequence_SO=chromosome SO=protein_coding	#N/A	#N/A	#N/A	#N/A	#N/A	#N/A	not quant.	not quant.	#N/A	#N/A	#N/A	0.9795	10.1	2	not quant.	not quant.	not quant.	not quant.
PBANKA_0212300	product=actin-like protein, putative (ALP3) location=PbANKA_02_v3:462404-464199(+) length=539 sequence_SO=chromosome SO=protein_coding	#N/A	#N/A	#N/A	#N/A	#N/A	#N/A	not quant.	not quant.	#N/A	#N/A	#N/A	0.9795	3.7	2	not quant.	not quant.	not quant.	not quant.
PBANKA_0300100	product=BIR protein location=PbANKA_03_v3:239-2995(-) length=841 sequence_SO=chromosome SO=protein_coding	#N/A	#N/A	#N/A	#N/A	#N/A	#N/A	not quant.	not quant.	#N/A	#N/A	#N/A	0.9797	7.1	1	not quant.	not quant.	not quant.	not quant.
PBANKA_0825400	product=conserved Plasmodium protein, unknown function location=PbANKA_08_v3:983061-986901(-) length=1163 sequence_SO=chromosome SO=protein_coding	0.9532	4.6	1	#N/A	#N/A	#N/A	not quant.	not quant.	#N/A	#N/A	#N/A	0.9801	2.1	1	not quant.	not quant.	not quant.	not quant.
PBANKA_0615800	product=exported serine/threonine protein kinase (EST) location=PbANKA_06_v3:670236-677606(-) length=2456 sequence_SO=chromosome SO=protein_coding	0.9867	3.4	3	#N/A	#N/A	#N/A	not quant.	not quant.	#N/A	#N/A	#N/A	0.9804	3.4	3	not quant.	not quant.	not quant.	not quant.
PBANKA_0919300	product=spermidine synthase, putative location=PbANKA_09_v3:718082-719508(-) length=321 sequence_SO=chromosome SO=protein_coding	#N/A	#N/A	#N/A	0.9797	7.8	1	not quant.	not quant.	#N/A	#N/A	#N/A	0.9805	4.4	1	not quant.	not quant.	not quant.	not quant.
PBANKA_1301100	product=conserved Plasmodium protein, unknown function location=PbANKA_13_v3:81559-85803(-) length=1414 sequence_SO=chromosome SO=protein_coding	#N/A	#N/A	#N/A	#N/A	#N/A	#N/A	not quant.	not quant.	#N/A	#N/A	#N/A	0.9806	3.8	2	not quant.	not quant.	not quant.	not quant.
PBANKA_1100011	product=BIR protein, pseudogene location=PbANKA_11_v3:1977-2763(-) length=230 sequence_SO=chromosome SO=protein_coding,product=BIR protein, pseudogene location=PbANKA_11_v3:4269-5055(-) length=230 sequence_SO=chromosome SO=protein_coding,product=BIR protein, pseudogene location=PbANKA_11_v3:20394-21180(-) length=230 sequence_SO=chromosome SO=protein_coding	0.998	15.7	2	0.9999	14	3	not quant.	not quant.	#N/A	#N/A	#N/A	0.981	10	2	not quant.	not quant.	not quant.	not quant.
PBANKA_0100600	product=schizont membrane associated cytoadherence protein (SMAC) location=PbANKA_01_v3:42789-43271(+) length=160 sequence_SO=chromosome SO=protein_coding	#N/A	#N/A	#N/A	0.9999	21.3	2	not quant.	not quant.	#N/A	#N/A	#N/A	0.981	33.8	3	not quant.	not quant.	not quant.	not quant.
PBANKA_0923700	product=ethanolamine kinase, putative (EK) location=PbANKA_09_v3:853968-855272(+) length=434 sequence_SO=chromosome SO=protein_coding	0.9974	9	1	0.9983	8.8	2	not quant.	not quant.	#N/A	#N/A	#N/A	0.9814	11.3	2	not quant.	not quant.	not quant.	not quant.
PBANKA_0939900	product=U6 snRNA-associated Sm-like protein LSm4, putative (LSM4) location=PbANKA_09_v3:1450437-1451340(-) length=132 sequence_SO=chromosome SO=protein_coding	#N/A	#N/A	#N/A	#N/A	#N/A	#N/A	not quant.	not quant.	#N/A	#N/A	#N/A	0.9814	12.9	1	not quant.	not quant.	not quant.	not quant.
PBANKA_0208800	product=ubiquitin carboxyl-terminal hydrolase 1, putative (UBP1) location=PbANKA_02_v3:299759-308804(-) length=2945 sequence_SO=chromosome SO=protein_coding	#N/A	#N/A	#N/A	#N/A	#N/A	#N/A	not quant.	not quant.	#N/A	#N/A	#N/A	0.9818	4.6	5	not quant.	not quant.	not quant.	not quant.
PBANKA_1205900	product=transcription factor with AP2 domain(s), putative (ApiAP2) location=PbANKA_12_v3:227806-232002(-) length=1398 sequence_SO=chromosome SO=protein_coding	#N/A	#N/A	#N/A	0.9941	3.2	1	not quant.	not quant.	#N/A	#N/A	#N/A	0.9819	1.7	1	not quant.	not quant.	not quant.	not quant.
PBANKA_0906300	product=methyltransferase, putative location=PbANKA_09_v3:208096-209700(+) length=534 sequence_SO=chromosome SO=protein_coding	0.9594	6.6	1	#N/A	#N/A	#N/A	not quant.	not quant.	1	10.7	3	0.9822	7.5	3	not quant.	not quant.	not quant.	not quant.
PBANKA_1127800	product=DnaJ protein, putative location=PbANKA_11_v3:1041667-1042806(-) length=379 sequence_SO=chromosome SO=protein_coding	#N/A	#N/A	#N/A	#N/A	#N/A	#N/A	not quant.	not quant.	#N/A	#N/A	#N/A	0.9827	15.8	1	not quant.	not quant.	not quant.	not quant.
PBANKA_1415700	product=transcription factor with AP2 domain(s) (ApiAP2) location=PbANKA_14_v3:635549-643012(+) length=2487 sequence_SO=chromosome SO=protein_coding	#N/A	#N/A	#N/A	#N/A	#N/A	#N/A	not quant.	not quant.	#N/A	#N/A	#N/A	0.9829	5.3	4	not quant.	not quant.	not quant.	not quant.
PBANKA_1218900	product=elongation factor 1 (EF-1), putative location=PbANKA_12_v3:729464-730216(-) length=157 sequence_SO=chromosome SO=protein_coding	#N/A	#N/A	#N/A	#N/A	#N/A	#N/A	not quant.	not quant.	#N/A	#N/A	#N/A	0.9832	5.7	1	not quant.	not quant.	not quant.	not quant.
PBANKA_0832100	product=conserved Plasmodium protein, unknown function location=PbANKA_08_v3:1221774-1223417(+) length=547 sequence_SO=chromosome SO=protein_coding	#N/A	#N/A	#N/A	#N/A	#N/A	#N/A	not quant.	not quant.	#N/A	#N/A	#N/A	0.9832	2.2	1	not quant.	not quant.	not quant.	not quant.
PBANKA_1431900	product=glycerol-3-phosphate dehydrogenase, putative location=PbANKA_14_v3:1203167-1205064(+) length=368 sequence_SO=chromosome SO=protein_coding	#N/A	#N/A	#N/A	#N/A	#N/A	#N/A	not quant.	not quant.	#N/A	#N/A	#N/A	0.9836	3.3	1	not quant.	not quant.	not quant.	not quant.
PBANKA_0800600	product=centrin, putative location=PbANKA_08_v3:34583-35472(-) length=107 sequence_SO=chromosome SO=protein_coding	#N/A	#N/A	#N/A	#N/A	#N/A	#N/A	not quant.	not quant.	#N/A	#N/A	#N/A	0.9836	15	1	not quant.	not quant.	not quant.	not quant.
PBANKA_1333300	product=conserved Plasmodium protein, unknown function location=PbANKA_13_v3:1342680-1349371(+) length=2151 sequence_SO=chromosome SO=protein_coding	#N/A	#N/A	#N/A	0.9636	6.8	1	not quant.	not quant.	#N/A	#N/A	#N/A	0.984	3.4	5	not quant.	not quant.	not quant.	not quant.
PBANKA_1202500	product=WD repeat-containing protein, putative location=PbANKA_12_v3:125063-132876(-) length=2562 sequence_SO=chromosome SO=protein_coding	#N/A	#N/A	#N/A	#N/A	#N/A	#N/A	not quant.	not quant.	0.9617	2.6	2	0.9844	4.2	2	not quant.	not quant.	not quant.	not quant.
PBANKA_1144800	product=conserved Plasmodium protein, unknown function location=PbANKA_11_v3:1667290-1668831(+) length=361 sequence_SO=chromosome SO=protein_coding	#N/A	#N/A	#N/A	#N/A	#N/A	#N/A	not quant.	not quant.	#N/A	#N/A	#N/A	0.9844	11.4	1	not quant.	not quant.	not quant.	not quant.
PBANKA_0208100	product=RAP protein, putative location=PbANKA_02_v3:280842-282512(+) length=556 sequence_SO=chromosome SO=protein_coding	#N/A	#N/A	#N/A	#N/A	#N/A	#N/A	not quant.	not quant.	#N/A	#N/A	#N/A	0.9845	5.9	1	not quant.	not quant.	not quant.	not quant.
PBANKA_1414300	product=transcription factor MYB1, putative (MYB1) location=PbANKA_14_v3:579414-580586(-) length=390 sequence_SO=chromosome SO=protein_coding	#N/A	#N/A	#N/A	#N/A	#N/A	#N/A	not quant.	not quant.	#N/A	#N/A	#N/A	0.9849	3.1	1	not quant.	not quant.	not quant.	not quant.
PBANKA_0801600	product=conserved Plasmodium protein, unknown function location=PbANKA_08_v3:71892-83822(-) length=3976 sequence_SO=chromosome SO=protein_coding	0.9998	5.5	6	1	4.8	5	not quant.	not quant.	#N/A	#N/A	#N/A	0.9853	4	3	not quant.	not quant.	not quant.	not quant.
PBANKA_1106900	product=conserved Plasmodium protein, unknown function location=PbANKA_11_v3:270743-273253(-) length=836 sequence_SO=chromosome SO=protein_coding	#N/A	#N/A	#N/A	#N/A	#N/A	#N/A	not quant.	not quant.	#N/A	#N/A	#N/A	0.9853	3.1	1	not quant.	not quant.	not quant.	not quant.
PBANKA_0706200	product=nucleoside transporter 2, putative (NT2) location=PbANKA_07_v3:272118-273782(+) length=554 sequence_SO=chromosome SO=protein_coding	0.9272	5.8	2	0.9965	6.3	1	not quant.	not quant.	0.95	6.3	2	0.9862	8.7	2	not quant.	not quant.	not quant.	not quant.
PBANKA_1207100	product=Plasmodium exported protein, unknown function location=PbANKA_12_v3:290106-291543(+) length=408 sequence_SO=chromosome SO=protein_coding	#N/A	#N/A	#N/A	#N/A	#N/A	#N/A	not quant.	not quant.	#N/A	#N/A	#N/A	0.9862	17.6	1	not quant.	not quant.	not quant.	not quant.
PBANKA_0920900	product=conserved Plasmodium protein, unknown function location=PbANKA_09_v3:769033-771972(-) length=429 sequence_SO=chromosome SO=protein_coding	#N/A	#N/A	#N/A	0.9943	3.3	1	not quant.	not quant.	#N/A	#N/A	#N/A	0.9867	3.3	1	not quant.	not quant.	not quant.	not quant.
PBANKA_0203100	product=phosphatidylinositol-4-phosphate 5-kinase, putative (PIP5K) location=PbANKA_02_v3:118344-122675(-) length=1241 sequence_SO=chromosome SO=protein_coding	#N/A	#N/A	#N/A	#N/A	#N/A	#N/A	not quant.	not quant.	#N/A	#N/A	#N/A	0.9867	6.3	6	not quant.	not quant.	not quant.	not quant.
PBANKA_1460600	product=conserved Plasmodium protein, unknown function location=PbANKA_14_v3:2304720-2306153(-) length=477 sequence_SO=chromosome SO=protein_coding	#N/A	#N/A	#N/A	#N/A	#N/A	#N/A	not quant.	not quant.	#N/A	#N/A	#N/A	0.9869	7.8	1	not quant.	not quant.	not quant.	not quant.
PBANKA_1223000	product=conserved Plasmodium protein, unknown function location=PbANKA_12_v3:872555-876207(+) length=1140 sequence_SO=chromosome SO=protein_coding	#N/A	#N/A	#N/A	#N/A	#N/A	#N/A	not quant.	not quant.	#N/A	#N/A	#N/A	0.9869	4.5	1	not quant.	not quant.	not quant.	not quant.
PBANKA_1452000	product=conserved Plasmodium protein, unknown function location=PbANKA_14_v3:2003936-2005453(+) length=402 sequence_SO=chromosome SO=protein_coding	0.9971	16.7	2	0.9965	6.2	1	not quant.	not quant.	1	5.7	2	0.9871	13.2	2	not quant.	not quant.	not quant.	not quant.
PBANKA_1119800	product=conserved Plasmodium protein, unknown function location=PbANKA_11_v3:741551-742192(+) length=213 sequence_SO=chromosome SO=protein_coding	#N/A	#N/A	#N/A	0.9982	28.2	3	not quant.	not quant.	0.9778	8	1	0.9875	27.2	2	not quant.	not quant.	not quant.	not quant.
PBANKA_0623200	product=lysophospholipase, putative location=PbANKA_06_v3:948561-950297(+) length=578 sequence_SO=chromosome SO=protein_coding	#N/A	#N/A	#N/A	#N/A	#N/A	#N/A	not quant.	not quant.	#N/A	#N/A	#N/A	0.9875	7.1	1	not quant.	not quant.	not quant.	not quant.
PBANKA_0212700	product=zinc finger protein, putative location=PbANKA_02_v3:469835-475726(+) length=1761 sequence_SO=chromosome SO=protein_coding	#N/A	#N/A	#N/A	0.9955	5.5	4	not quant.	not quant.	#N/A	#N/A	#N/A	0.9879	5.6	5	not quant.	not quant.	not quant.	not quant.
PBANKA_0307400	product=conserved Plasmodium protein, unknown function location=PbANKA_03_v3:259598-263575(+) length=1325 sequence_SO=chromosome SO=protein_coding	#N/A	#N/A	#N/A	0.9635	7.5	4	not quant.	not quant.	#N/A	#N/A	#N/A	0.9881	3.5	2	not quant.	not quant.	not quant.	not quant.
PBANKA_0501100	product=early transcribed membrane protein (SEP3) location=PbANKA_05_v3:47223-47687(+) length=154 sequence_SO=chromosome SO=protein_coding	#N/A	#N/A	#N/A	#N/A	#N/A	#N/A	not quant.	not quant.	#N/A	#N/A	#N/A	0.9881	15.6	1	not quant.	not quant.	not quant.	not quant.
PBANKA_0910700	product=conserved Plasmodium protein, unknown function location=PbANKA_09_v3:399878-407749(-) length=2623 sequence_SO=chromosome SO=protein_coding	#N/A	#N/A	#N/A	#N/A	#N/A	#N/A	not quant.	not quant.	0.9983	3	3	0.9882	3	2	not quant.	not quant.	not quant.	not quant.
PBANKA_1130200	product=ER lumen protein retaining receptor, putative (ERD2) location=PbANKA_11_v3:1146436-1147492(-) length=221 sequence_SO=chromosome SO=protein_coding	#N/A	#N/A	#N/A	#N/A	#N/A	#N/A	not quant.	not quant.	#N/A	#N/A	#N/A	0.9884	4.5	1	not quant.	not quant.	not quant.	not quant.
PBANKA_0416600	product=replication protein A1, small fragment location=PbANKA_04_v3:620983-622728(-) length=486 sequence_SO=chromosome SO=protein_coding	#N/A	#N/A	#N/A	0.9652	4.5	2	not quant.	not quant.	#N/A	#N/A	#N/A	0.9885	8.4	3	not quant.	not quant.	not quant.	not quant.
PBANKA_0901900	product=tubulin--tyrosine ligase, putative location=PbANKA_09_v3:53283-61823(-) length=2846 sequence_SO=chromosome SO=protein_coding	1	5	8	#N/A	#N/A	#N/A	not quant.	not quant.	0.9757	3.4	4	0.9889	5.3	2	not quant.	not quant.	not quant.	not quant.
PBANKA_1118600	product=cell division cycle protein 48 homologue, putative location=PbANKA_11_v3:702878-705451(-) length=815 sequence_SO=chromosome SO=protein_coding	#N/A	#N/A	#N/A	#N/A	#N/A	#N/A	not quant.	not quant.	#N/A	#N/A	#N/A	0.9889	2.1	1	not quant.	not quant.	not quant.	not quant.
PBANKA_0830000	product=RNA-binding protein, putative location=PbANKA_08_v3:1139163-1140581(+) length=279 sequence_SO=chromosome SO=protein_coding	#N/A	#N/A	#N/A	#N/A	#N/A	#N/A	not quant.	not quant.	#N/A	#N/A	#N/A	0.9894	11.8	2	not quant.	not quant.	not quant.	not quant.
PBANKA_0718900	product=conserved Plasmodium protein, unknown function location=PbANKA_07_v3:673237-678938(-) length=1852 sequence_SO=chromosome SO=protein_coding,Uncharacterized protein OS=Plasmodium berghei GN=PBK173_000138200 PE=4 SV=1	0.9718	2.9	4	1	7.1	3	not quant.	not quant.	#N/A	#N/A	#N/A	0.9899	4.2	3	not quant.	not quant.	not quant.	not quant.
PBANKA_0820700	product=TLD domain-containing protein location=PbANKA_08_v3:816294-819526(-) length=1006 sequence_SO=chromosome SO=protein_coding	#N/A	#N/A	#N/A	#N/A	#N/A	#N/A	not quant.	not quant.	#N/A	#N/A	#N/A	0.9899	2.8	2	not quant.	not quant.	not quant.	not quant.
PBANKA_1361200	product=conserved Plasmodium protein, unknown function location=PbANKA_13_v3:2331253-2341995(-) length=3478 sequence_SO=chromosome SO=protein_coding	#N/A	#N/A	#N/A	#N/A	#N/A	#N/A	not quant.	not quant.	#N/A	#N/A	#N/A	0.99	4.2	5	not quant.	not quant.	not quant.	not quant.
PBANKA_1409200	product=RNA-binding protein, putative location=PbANKA_14_v3:406699-407163(-) length=154 sequence_SO=chromosome SO=protein_coding	#N/A	#N/A	#N/A	0.9248	20.1	1	not quant.	not quant.	0.9417	8.4	1	0.9902	8.4	1	not quant.	not quant.	not quant.	not quant.
PBANKA_0203300	product=DNA-directed RNA polymerase 2 subunit, putative location=PbANKA_02_v3:128960-129845(+) length=226 sequence_SO=chromosome SO=protein_coding	#N/A	#N/A	#N/A	#N/A	#N/A	#N/A	not quant.	not quant.	#N/A	#N/A	#N/A	0.9902	8	1	not quant.	not quant.	not quant.	not quant.
PBANKA_0939700	product=conserved Plasmodium protein, unknown function location=PbANKA_09_v3:1441899-1444931(-) length=658 sequence_SO=chromosome SO=protein_coding	#N/A	#N/A	#N/A	#N/A	#N/A	#N/A	not quant.	not quant.	#N/A	#N/A	#N/A	0.9902	5.9	2	not quant.	not quant.	not quant.	not quant.
PBANKA_1321700	product=berghepain-1 (BP1) location=PbANKA_13_v3:902142-903701(+) length=519 sequence_SO=chromosome SO=protein_coding	#N/A	#N/A	#N/A	#N/A	#N/A	#N/A	not quant.	not quant.	#N/A	#N/A	#N/A	0.9906	2.7	1	not quant.	not quant.	not quant.	not quant.
PBANKA_0314300	product=conserved Plasmodium protein, unknown function location=PbANKA_03_v3:498867-503910(-) length=1429 sequence_SO=chromosome SO=protein_coding	#N/A	#N/A	#N/A	#N/A	#N/A	#N/A	not quant.	not quant.	#N/A	#N/A	#N/A	0.9906	5	4	not quant.	not quant.	not quant.	not quant.
PBANKA_1010500	product=Hsp70/Hsp90 organizing protein, putative (HOP) location=PbANKA_10_v3:486878-488557(-) length=559 sequence_SO=chromosome SO=protein_coding	#N/A	#N/A	#N/A	0.995	11.1	1	not quant.	not quant.	0.9218	1.8	1	0.9908	8.1	3	not quant.	not quant.	not quant.	not quant.
PBANKA_1125900	product=conserved Plasmodium protein, unknown function location=PbANKA_11_v3:948888-954224(+) length=1778 sequence_SO=chromosome SO=protein_coding	#N/A	#N/A	#N/A	#N/A	#N/A	#N/A	not quant.	not quant.	#N/A	#N/A	#N/A	0.9909	3.8	2	not quant.	not quant.	not quant.	not quant.
PBANKA_1010700	product=queuine tRNA-ribosyltransferase, putative location=PbANKA_10_v3:493007-494203(-) length=398 sequence_SO=chromosome SO=protein_coding	#N/A	#N/A	#N/A	#N/A	#N/A	#N/A	not quant.	not quant.	#N/A	#N/A	#N/A	0.9909	16.1	2	not quant.	not quant.	not quant.	not quant.
PBANKA_0415500	product=coatomer subunit beta, putative (SEC27) location=PbANKA_04_v3:552926-555925(+) length=999 sequence_SO=chromosome SO=protein_coding	#N/A	#N/A	#N/A	#N/A	#N/A	#N/A	not quant.	not quant.	0.9737	2.6	1	0.9911	1.3	1	not quant.	not quant.	not quant.	not quant.
PBANKA_0906400	product=60S ribosomal protein L35ae, putative location=PbANKA_09_v3:210862-211556(+) length=143 sequence_SO=chromosome SO=protein_coding	0.9879	8.4	1	0.9684	8.4	1	not quant.	not quant.	0.9917	8.4	1	0.9911	8.4	1	not quant.	not quant.	not quant.	not quant.
PBANKA_0915900	product=amino acid transporter, putative location=PbANKA_09_v3:597893-601921(-) length=1342 sequence_SO=chromosome SO=protein_coding	#N/A	#N/A	#N/A	#N/A	#N/A	#N/A	not quant.	not quant.	0.9994	3.4	2	0.9911	5.2	1	not quant.	not quant.	not quant.	not quant.
PBANKA_0609900	product=heat shock protein DNAJ homologue Pfj4, putative location=PbANKA_06_v3:448184-449389(+) length=245 sequence_SO=chromosome SO=protein_coding	0.9983	10.2	2	#N/A	#N/A	#N/A	not quant.	not quant.	0.9976	10.2	2	0.9913	16.3	3	not quant.	not quant.	not quant.	not quant.
PBANKA_1311500	product=conserved Plasmodium protein, unknown function location=PbANKA_13_v3:505672-506697(-) length=341 sequence_SO=chromosome SO=protein_coding	#N/A	#N/A	#N/A	#N/A	#N/A	#N/A	not quant.	not quant.	#N/A	#N/A	#N/A	0.9915	4.7	1	not quant.	not quant.	not quant.	not quant.
PBANKA_0610200	product=DNA replication licensing factor MCM5, putative (MCM5) location=PbANKA_06_v3:463815-466958(+) length=758 sequence_SO=chromosome SO=protein_coding	0.917	1.2	1	0.9684	4.5	1	not quant.	not quant.	0.9969	3	1	0.992	1.2	1	not quant.	not quant.	not quant.	not quant.
PBANKA_1328900	product=potassium channel, putative location=PbANKA_13_v3:1151111-1155517(+) length=1468 sequence_SO=chromosome SO=protein_coding	#N/A	#N/A	#N/A	#N/A	#N/A	#N/A	not quant.	not quant.	#N/A	#N/A	#N/A	0.992	4.7	2	not quant.	not quant.	not quant.	not quant.
PBANKA_0503300	product=conserved Plasmodium protein, unknown function location=PbANKA_05_v3:126963-131369(-) length=1468 sequence_SO=chromosome SO=protein_coding	#N/A	#N/A	#N/A	#N/A	#N/A	#N/A	not quant.	not quant.	#N/A	#N/A	#N/A	0.9921	2	2	not quant.	not quant.	not quant.	not quant.
PBANKA_1122700	product=tyrosine kinase-like protein, putative (TKL4) location=PbANKA_11_v3:840258-846242(-) length=1994 sequence_SO=chromosome SO=protein_coding	1	7.1	5	#N/A	#N/A	#N/A	not quant.	not quant.	0.9839	2	2	0.9922	5.9	4	not quant.	not quant.	not quant.	not quant.
PBANKA_0502200	product=26S proteasome regulatory subunit p55, putative location=PbANKA_05_v3:82118-83709(+) length=467 sequence_SO=chromosome SO=protein_coding	0.9411	3.2	1	0.9961	5.4	1	not quant.	not quant.	0.9969	3.2	1	0.9924	3.2	1	not quant.	not quant.	not quant.	not quant.
PBANKA_0105600	product=translation initiation factor IF-2, putative location=PbANKA_01_v3:233100-235901(+) length=933 sequence_SO=chromosome SO=protein_coding	#N/A	#N/A	#N/A	#N/A	#N/A	#N/A	not quant.	not quant.	#N/A	#N/A	#N/A	0.9926	7.9	2	not quant.	not quant.	not quant.	not quant.
PBANKA_1453700	product=transcription factor with AP2 domain(s), putative (ApiAP2) location=PbANKA_14_v3:2065254-2069711(+) length=1485 sequence_SO=chromosome SO=protein_coding	0.9702	4.4	3	0.9414	1.8	2	not quant.	not quant.	#N/A	#N/A	#N/A	0.9927	4.4	2	not quant.	not quant.	not quant.	not quant.
PBANKA_1227100	product=U3 small nucleolar RNA-associated protein 14, putative (UTP14) location=PbANKA_12_v3:1040142-1042721(+) length=859 sequence_SO=chromosome SO=protein_coding	#N/A	#N/A	#N/A	#N/A	#N/A	#N/A	not quant.	not quant.	0.9985	4.9	3	0.9928	9	1	not quant.	not quant.	not quant.	not quant.
PBANKA_1242800	product=eukaryotic translation initiation factor 3 subunit E, putative (EIF3E) location=PbANKA_12_v3:1618656-1620411(-) length=527 sequence_SO=chromosome SO=protein_coding	#N/A	#N/A	#N/A	#N/A	#N/A	#N/A	not quant.	not quant.	0.9368	12	1	0.9932	11.6	1	not quant.	not quant.	not quant.	not quant.
PBANKA_1352600	product=serine/threonine protein kinase, putative location=PbANKA_13_v3:1999499-2002213(-) length=904 sequence_SO=chromosome SO=protein_coding	0.9765	1.7	1	#N/A	#N/A	#N/A	not quant.	not quant.	#N/A	#N/A	#N/A	0.9932	6.2	1	not quant.	not quant.	not quant.	not quant.
PBANKA_1002700	product=ATP-dependent RNA helicase, putative location=PbANKA_10_v3:168063-170286(-) length=563 sequence_SO=chromosome SO=protein_coding	#N/A	#N/A	#N/A	#N/A	#N/A	#N/A	not quant.	not quant.	#N/A	#N/A	#N/A	0.9932	5	1	not quant.	not quant.	not quant.	not quant.
PBANKA_1105100	product=DNA mismatch repair protein MSH6, putative (MSH6) location=PbANKA_11_v3:216378-220076(-) length=1232 sequence_SO=chromosome SO=protein_coding	#N/A	#N/A	#N/A	#N/A	#N/A	#N/A	not quant.	not quant.	#N/A	#N/A	#N/A	0.9934	2.4	2	not quant.	not quant.	not quant.	not quant.
PBANKA_0936900	product=actin-like protein, putative (ALP1) location=PbANKA_09_v3:1325818-1327402(-) length=378 sequence_SO=chromosome SO=protein_coding	#N/A	#N/A	#N/A	#N/A	#N/A	#N/A	not quant.	not quant.	#N/A	#N/A	#N/A	0.9936	12.7	1	not quant.	not quant.	not quant.	not quant.
PBANKA_1354100	product=ras-related protein Rab-11B, putative (RAB11b) location=PbANKA_13_v3:2046599-2047902(-) length=228 sequence_SO=chromosome SO=protein_coding,product=ras-related protein Rab-11A (Rab11a) location=PbANKA_14_v3:747302-748860(+) length=216 sequence_SO=chromosome SO=protein_coding	0.978	5.1	1	#N/A	#N/A	#N/A	not quant.	not quant.	0.9488	5.1	1	0.9937	5.1	1	not quant.	not quant.	not quant.	not quant.
PBANKA_0615400	product=serine--tRNA ligase, putative location=PbANKA_06_v3:641050-642660(-) length=536 sequence_SO=chromosome SO=protein_coding	#N/A	#N/A	#N/A	0.9835	7.1	1	not quant.	not quant.	#N/A	#N/A	#N/A	0.9938	14.6	2	not quant.	not quant.	not quant.	not quant.
PBANKA_0913400	product=protein phosphatase PPM8 (PPM8) location=PbANKA_09_v3:509205-510938(+) length=577 sequence_SO=chromosome SO=protein_coding	#N/A	#N/A	#N/A	0.9212	3.6	1	not quant.	not quant.	#N/A	#N/A	#N/A	0.994	5.2	1	not quant.	not quant.	not quant.	not quant.
PBANKA_1138200	product=RuvB-like helicase 3, putative (RUVB3) location=PbANKA_11_v3:1444288-1445715(-) length=475 sequence_SO=chromosome SO=protein_coding	#N/A	#N/A	#N/A	#N/A	#N/A	#N/A	not quant.	not quant.	#N/A	#N/A	#N/A	0.9941	7.6	2	not quant.	not quant.	not quant.	not quant.
PBANKA_1316900	product=conserved Plasmodium protein, unknown function location=PbANKA_13_v3:707880-714781(+) length=1457 sequence_SO=chromosome SO=protein_coding	#N/A	#N/A	#N/A	#N/A	#N/A	#N/A	not quant.	not quant.	#N/A	#N/A	#N/A	0.9944	11.5	8	not quant.	not quant.	not quant.	not quant.
PBANKA_0524200	product=small exported protein (SEP2) location=PbANKA_05_v3:890531-890998(-) length=155 sequence_SO=chromosome SO=protein_coding	#N/A	#N/A	#N/A	0.9776	14.8	1	not quant.	not quant.	#N/A	#N/A	#N/A	0.9945	32.3	2	not quant.	not quant.	not quant.	not quant.
PBANKA_0606300	product=conserved Plasmodium protein, unknown function location=PbANKA_06_v3:306125-308770(-) length=881 sequence_SO=chromosome SO=protein_coding	#N/A	#N/A	#N/A	#N/A	#N/A	#N/A	not quant.	not quant.	#N/A	#N/A	#N/A	0.9949	5.7	1	not quant.	not quant.	not quant.	not quant.
PBANKA_1028200	product=atypical protein kinase, ABC-1 family, putative location=PbANKA_10_v3:1148039-1154984(+) length=2119 sequence_SO=chromosome SO=protein_coding	#N/A	#N/A	#N/A	#N/A	#N/A	#N/A	not quant.	not quant.	#N/A	#N/A	#N/A	0.9949	2.2	2	not quant.	not quant.	not quant.	not quant.
PBANKA_1223600	product=gas41 homologue, putative location=PbANKA_12_v3:892389-893881(-) length=221 sequence_SO=chromosome SO=protein_coding,Gas41 homologue, putative OS=Plasmodium berghei GN=PBK173_000336700 PE=4 SV=1	#N/A	#N/A	#N/A	#N/A	#N/A	#N/A	not quant.	not quant.	0.9628	22.1	2	0.9951	31.3	2	not quant.	not quant.	not quant.	not quant.
PBANKA_1135100	product=40S ribosomal protein S15, putative (RPS15) location=PbANKA_11_v3:1315094-1315549(+) length=151 sequence_SO=chromosome SO=protein_coding	#N/A	#N/A	#N/A	#N/A	#N/A	#N/A	not quant.	not quant.	#N/A	#N/A	#N/A	0.9952	26.5	2	not quant.	not quant.	not quant.	not quant.
PBANKA_1349900	product=conserved Plasmodium protein, unknown function location=PbANKA_13_v3:1914016-1915614(+) length=438 sequence_SO=chromosome SO=protein_coding	#N/A	#N/A	#N/A	#N/A	#N/A	#N/A	not quant.	not quant.	0.9261	7.3	1	0.9953	7.3	2	not quant.	not quant.	not quant.	not quant.
PBANKA_0615700	product=dynein heavy chain, putative location=PbANKA_06_v3:651662-669302(-) length=5249 sequence_SO=chromosome SO=protein_coding	1	2.7	7	#N/A	#N/A	#N/A	not quant.	not quant.	0.9965	2.7	4	0.9953	3	6	not quant.	not quant.	not quant.	not quant.
PBANKA_0806700	product=conserved Plasmodium protein, unknown function location=PbANKA_08_v3:314297-328273(-) length=4658 sequence_SO=chromosome SO=protein_coding	1	3.6	5	0.9997	3.4	7	not quant.	not quant.	0.9975	2.8	4	0.9954	4	6	not quant.	not quant.	not quant.	not quant.
PBANKA_0710100	product=2-oxoglutarate dehydrogenase E1 component, putative (KDH) location=PbANKA_07_v3:388509-391772(-) length=1038 sequence_SO=chromosome SO=protein_coding	#N/A	#N/A	#N/A	0.9961	2.4	1	not quant.	not quant.	0.971	2.3	1	0.9955	1.3	1	not quant.	not quant.	not quant.	not quant.
PBANKA_1308200	product=1-acyl-sn-glycerol-3-phosphate acyltransferase, putative (LPAAT) location=PbANKA_13_v3:402308-403550(+) length=293 sequence_SO=chromosome SO=protein_coding	0.9808	8.9	1	0.995	5.8	1	not quant.	not quant.	0.9966	8.9	1	0.9955	5.8	1	not quant.	not quant.	not quant.	not quant.
PBANKA_0610800	product=eukaryotic initiation factor 2a, putative location=PbANKA_06_v3:484623-486515(+) length=630 sequence_SO=chromosome SO=protein_coding	0.9974	6.5	1	0.9965	2.2	1	not quant.	not quant.	0.9966	5.4	1	0.9955	4	1	not quant.	not quant.	not quant.	not quant.
PBANKA_0501800	product=conserved Plasmodium protein, unknown function location=PbANKA_05_v3:69538-70311(+) length=130 sequence_SO=chromosome SO=protein_coding	0.9974	13.8	1	0.9965	13.8	1	not quant.	not quant.	0.9969	13.8	1	0.9955	13.8	1	not quant.	not quant.	not quant.	not quant.
PBANKA_0803400	product=40S ribosomal protein S29, putative location=PbANKA_08_v3:191992-192720(-) length=54 sequence_SO=chromosome SO=protein_coding	0.9974	16.7	1	0.9965	16.7	1	not quant.	not quant.	0.9969	16.7	1	0.9955	16.7	1	not quant.	not quant.	not quant.	not quant.
PBANKA_0714400	product=conserved Plasmodium protein, unknown function location=PbANKA_07_v3:543400-544538(-) length=247 sequence_SO=chromosome SO=protein_coding	#N/A	#N/A	#N/A	0.9965	5.3	1	not quant.	not quant.	0.9969	5.3	1	0.9955	5.3	1	not quant.	not quant.	not quant.	not quant.
PBANKA_1132100	product=splicing factor 3B subunit 5, putative (SF3B5) location=PbANKA_11_v3:1206848-1207526(+) length=85 sequence_SO=chromosome SO=protein_coding	#N/A	#N/A	#N/A	#N/A	#N/A	#N/A	not quant.	not quant.	0.9969	16.5	1	0.9955	16.5	1	not quant.	not quant.	not quant.	not quant.
PBANKA_1114000	product=aspartate--tRNA ligase, putative location=PbANKA_11_v3:538800-542084(+) length=1094 sequence_SO=chromosome SO=protein_coding	#N/A	#N/A	#N/A	#N/A	#N/A	#N/A	not quant.	not quant.	0.9969	1.2	1	0.9955	3.1	1	not quant.	not quant.	not quant.	not quant.
PBANKA_1325000	product=40S ribosomal protein S28e, putative location=PbANKA_13_v3:994169-994372(+) length=67 sequence_SO=chromosome SO=protein_coding	#N/A	#N/A	#N/A	#N/A	#N/A	#N/A	not quant.	not quant.	0.9969	17.9	1	0.9955	17.9	1	not quant.	not quant.	not quant.	not quant.
PBANKA_1039400	product=ubiquitin-40S ribosomal protein S27a, putative location=PbANKA_10_v3:1575710-1576830(+) length=149 sequence_SO=chromosome SO=protein_coding	0.9956	11.4	1	0.9863	12.1	1	not quant.	not quant.	0.997	20.8	1	0.9955	11.4	1	not quant.	not quant.	not quant.	not quant.
PBANKA_0502700	product=PHF5-like protein, putative location=PbANKA_05_v3:101075-102061(-) length=111 sequence_SO=chromosome SO=protein_coding	#N/A	#N/A	#N/A	0.9965	11.7	1	not quant.	not quant.	0.997	28.8	1	0.9955	11.7	1	not quant.	not quant.	not quant.	not quant.
PBANKA_0317181	product=BIR protein location=PbANKA_03_v3:656620-659073(+) length=743 sequence_SO=chromosome SO=protein_coding	0.9982	3.5	2	0.9965	2	1	not quant.	not quant.	0.998	3.5	2	0.9955	2	1	not quant.	not quant.	not quant.	not quant.
PBANKA_0001401	product=BIR protein location=PbANKA_00_v3_archived_contig_1:41897-43091(+) length=326 sequence_SO=random_sequence SO=protein_coding,product=BIR protein location=PbANKA_00_v3_archived_contig_2:23498-24711(-) length=332 sequence_SO=random_sequence SO=protein_coding,product=BIR protein location=PbANKA_00_v3_archived_contig_3:21666-22876(+) length=331 sequence_SO=random_sequence SO=protein_coding,pro…	#N/A	#N/A	#N/A	0.9766	9	2	not quant.	not quant.	#N/A	#N/A	#N/A	0.9955	9	1	not quant.	not quant.	not quant.	not quant.
PBANKA_0209100	product=thrombospondin related sporozoite protein (TRSP) location=PbANKA_02_v3:319172-319980(-) length=159 sequence_SO=chromosome SO=protein_coding	#N/A	#N/A	#N/A	0.9905	11.9	1	not quant.	not quant.	#N/A	#N/A	#N/A	0.9955	11.9	1	not quant.	not quant.	not quant.	not quant.
PBANKA_1219500	product=chloroquine resistance transporter, putative (CRT) location=PbANKA_12_v3:746502-749671(+) length=425 sequence_SO=chromosome SO=protein_coding	#N/A	#N/A	#N/A	0.995	4.5	1	not quant.	not quant.	#N/A	#N/A	#N/A	0.9955	4.5	1	not quant.	not quant.	not quant.	not quant.
PBANKA_1239900	product=acyl-CoA synthetase, putative location=PbANKA_12_v3:1529949-1531973(+) length=674 sequence_SO=chromosome SO=protein_coding	0.9892	7.4	1	0.9965	7.1	1	not quant.	not quant.	#N/A	#N/A	#N/A	0.9955	4	1	not quant.	not quant.	not quant.	not quant.
PBANKA_1110700	product=stearoyl-CoA desaturase, putative (SCP) location=PbANKA_11_v3:418951-421878(+) length=942 sequence_SO=chromosome SO=protein_coding	#N/A	#N/A	#N/A	#N/A	#N/A	#N/A	not quant.	not quant.	#N/A	#N/A	#N/A	0.9955	2.7	1	not quant.	not quant.	not quant.	not quant.
PBANKA_1460300	product=GPI mannosyltransferase 2, putative location=PbANKA_14_v3:2295427-2297233(+) length=549 sequence_SO=chromosome SO=protein_coding	#N/A	#N/A	#N/A	#N/A	#N/A	#N/A	not quant.	not quant.	#N/A	#N/A	#N/A	0.9955	7.5	1	not quant.	not quant.	not quant.	not quant.
PBANKA_0316300	product=fam-b protein location=PbANKA_03_v3:562854-563799(+) length=272 sequence_SO=chromosome SO=protein_coding	#N/A	#N/A	#N/A	#N/A	#N/A	#N/A	not quant.	not quant.	#N/A	#N/A	#N/A	0.9955	6.3	1	not quant.	not quant.	not quant.	not quant.
PBANKA_1218600	product=conserved Plasmodium protein, unknown function location=PbANKA_12_v3:715956-716795(+) length=279 sequence_SO=chromosome SO=protein_coding	#N/A	#N/A	#N/A	#N/A	#N/A	#N/A	not quant.	not quant.	#N/A	#N/A	#N/A	0.9955	6.5	1	not quant.	not quant.	not quant.	not quant.
PBANKA_1212100	product=conserved Plasmodium protein, unknown function location=PbANKA_12_v3:457725-458906(+) length=194 sequence_SO=chromosome SO=protein_coding	#N/A	#N/A	#N/A	#N/A	#N/A	#N/A	not quant.	not quant.	#N/A	#N/A	#N/A	0.9955	6.7	1	not quant.	not quant.	not quant.	not quant.
PBANKA_1121500	product=conserved Plasmodium protein, unknown function location=PbANKA_11_v3:795097-795851(+) length=96 sequence_SO=chromosome SO=protein_coding	#N/A	#N/A	#N/A	#N/A	#N/A	#N/A	not quant.	not quant.	#N/A	#N/A	#N/A	0.9955	16.7	1	not quant.	not quant.	not quant.	not quant.
PBANKA_1340100	product=L-lactate dehydrogenase (LDH) location=PbANKA_13_v3:1573731-1574681(+) length=316 sequence_SO=chromosome SO=protein_coding	#N/A	#N/A	#N/A	#N/A	#N/A	#N/A	not quant.	not quant.	#N/A	#N/A	#N/A	0.9955	9.8	1	not quant.	not quant.	not quant.	not quant.
PBANKA_0405500	product=60S ribosomal protein L7, putative location=PbANKA_04_v3:196983-198204(-) length=257 sequence_SO=chromosome SO=protein_coding	#N/A	#N/A	#N/A	0.9037	6.6	1	not quant.	not quant.	0.9863	6.6	1	0.9957	12.1	1	not quant.	not quant.	not quant.	not quant.
PBANKA_1424700	product=conserved Plasmodium protein, unknown function location=PbANKA_14_v3:948854-949069(+) length=71 sequence_SO=chromosome SO=protein_coding	#N/A	#N/A	#N/A	#N/A	#N/A	#N/A	not quant.	not quant.	0.9905	9.9	1	0.9957	28.2	1	not quant.	not quant.	not quant.	not quant.
PBANKA_1407800	product=U4/U6 small nuclear ribonucleoprotein PRP3, putative (PRPF3) location=PbANKA_14_v3:365954-367993(-) length=679 sequence_SO=chromosome SO=protein_coding	0.9969	10.5	4	0.9893	12.8	5	not quant.	not quant.	0.9966	4.6	1	0.9957	7.5	1	not quant.	not quant.	not quant.	not quant.
PBANKA_1320900	product=thioredoxin 1, putative (TRX1) location=PbANKA_13_v3:861003-861523(-) length=104 sequence_SO=chromosome SO=protein_coding	#N/A	#N/A	#N/A	0.9965	21.2	1	not quant.	not quant.	0.9969	21.2	1	0.9957	21.2	1	not quant.	not quant.	not quant.	not quant.
PBANKA_1239500	product=mitochondrial import receptor subunit TOM22, putative location=PbANKA_12_v3:1510372-1510794(-) length=140 sequence_SO=chromosome SO=protein_coding	#N/A	#N/A	#N/A	#N/A	#N/A	#N/A	not quant.	not quant.	0.9969	10	1	0.9957	19.3	1	not quant.	not quant.	not quant.	not quant.
PBANKA_0819800	product=gamma-glutamylcysteine synthetase (gammaGCS) location=PbANKA_08_v3:790387-793290(+) length=967 sequence_SO=chromosome SO=protein_coding	0.9981	7	2	1	6.6	2	not quant.	not quant.	0.9998	5.9	3	0.9957	3.6	1	not quant.	not quant.	not quant.	not quant.
PBANKA_0924900	product=translation elongation factor EF-1, subunit alpha, putative location=PbANKA_09_v3:893315-895125(-) length=532 sequence_SO=chromosome SO=protein_coding	#N/A	#N/A	#N/A	0.9856	4.5	1	not quant.	not quant.	#N/A	#N/A	#N/A	0.9957	16.5	1	not quant.	not quant.	not quant.	not quant.
PBANKA_0604800	product=eukaryotic translation initiation factor 3 subunit C, putative (EIF3C) location=PbANKA_06_v3:245012-248219(-) length=925 sequence_SO=chromosome SO=protein_coding	#N/A	#N/A	#N/A	0.9976	9.1	2	not quant.	not quant.	#N/A	#N/A	#N/A	0.9957	4.9	1	not quant.	not quant.	not quant.	not quant.
PBANKA_1416400	product=conserved Plasmodium protein, unknown function location=PbANKA_14_v3:655316-658051(-) length=911 sequence_SO=chromosome SO=protein_coding	#N/A	#N/A	#N/A	#N/A	#N/A	#N/A	not quant.	not quant.	#N/A	#N/A	#N/A	0.9957	6	1	not quant.	not quant.	not quant.	not quant.
PBANKA_0108700	product=conserved Plasmodium protein, unknown function location=PbANKA_01_v3:357597-359636(-) length=679 sequence_SO=chromosome SO=protein_coding	#N/A	#N/A	#N/A	#N/A	#N/A	#N/A	not quant.	not quant.	#N/A	#N/A	#N/A	0.9957	10.5	1	not quant.	not quant.	not quant.	not quant.
PBANKA_0517500	product=bromodomain protein 1, putative (BDP1) location=PbANKA_05_v3:641272-643118(+) length=489 sequence_SO=chromosome SO=protein_coding	#N/A	#N/A	#N/A	#N/A	#N/A	#N/A	not quant.	not quant.	#N/A	#N/A	#N/A	0.9957	8.6	1	not quant.	not quant.	not quant.	not quant.
PBANKA_0513900	product=conserved Plasmodium protein, unknown function location=PbANKA_05_v3:527453-531493(+) length=1346 sequence_SO=chromosome SO=protein_coding	#N/A	#N/A	#N/A	#N/A	#N/A	#N/A	not quant.	not quant.	#N/A	#N/A	#N/A	0.9957	3.1	1	not quant.	not quant.	not quant.	not quant.
PBANKA_0206800	product=conserved Plasmodium protein, unknown function location=PbANKA_02_v3:232873-236811(-) length=1312 sequence_SO=chromosome SO=protein_coding	#N/A	#N/A	#N/A	#N/A	#N/A	#N/A	not quant.	not quant.	0.9969	1.1	1	0.9958	2	2	not quant.	not quant.	not quant.	not quant.
PBANKA_1026600	product=protein SEY1, putative (SEY1) location=PbANKA_10_v3:1096165-1098906(+) length=913 sequence_SO=chromosome SO=protein_coding	#N/A	#N/A	#N/A	#N/A	#N/A	#N/A	not quant.	not quant.	#N/A	#N/A	#N/A	0.9958	10.5	2	not quant.	not quant.	not quant.	not quant.
PBANKA_1307800	product=heat shock protein 90, putative location=PbANKA_13_v3:372663-375305(+) length=880 sequence_SO=chromosome SO=protein_coding,Heat shock protein 90, putative OS=Plasmodium berghei GN=PBK173_000368400 PE=3 SV=1	#N/A	#N/A	#N/A	#N/A	#N/A	#N/A	not quant.	not quant.	#N/A	#N/A	#N/A	0.9958	5.7	2	not quant.	not quant.	not quant.	not quant.
PBANKA_1102200	product=merozoite surface protein 8 (MSP8) location=PbANKA_11_v3:111532-112761(-) length=409 sequence_SO=chromosome SO=protein_coding	#N/A	#N/A	#N/A	0.9965	8.3	1	not quant.	not quant.	#N/A	#N/A	#N/A	0.9962	17.1	2	not quant.	not quant.	not quant.	not quant.
PBANKA_1118700	product=acyl-CoA synthetase, putative location=PbANKA_11_v3:707113-711168(-) length=1351 sequence_SO=chromosome SO=protein_coding	#N/A	#N/A	#N/A	#N/A	#N/A	#N/A	not quant.	not quant.	#N/A	#N/A	#N/A	0.9962	4.7	1	not quant.	not quant.	not quant.	not quant.
PBANKA_0714500	product=conserved Plasmodium protein, unknown function location=PbANKA_07_v3:545989-549369(+) length=745 sequence_SO=chromosome SO=protein_coding	#N/A	#N/A	#N/A	#N/A	#N/A	#N/A	not quant.	not quant.	#N/A	#N/A	#N/A	0.9962	6.7	1	not quant.	not quant.	not quant.	not quant.
PBANKA_1128500	product=SET domain protein, putative location=PbANKA_11_v3:1064715-1083954(+) length=6199 sequence_SO=chromosome SO=protein_coding	0.9769	4	7	#N/A	#N/A	#N/A	not quant.	not quant.	0.9953	2.8	5	0.9963	3.5	8	not quant.	not quant.	not quant.	not quant.
PBANKA_0803600	product=importin-7, putative location=PbANKA_08_v3:197199-200882(+) length=1227 sequence_SO=chromosome SO=protein_coding	#N/A	#N/A	#N/A	#N/A	#N/A	#N/A	not quant.	not quant.	#N/A	#N/A	#N/A	0.9963	3.5	2	not quant.	not quant.	not quant.	not quant.
PBANKA_1237100	product=conserved Plasmodium protein, unknown function location=PbANKA_12_v3:1406018-1433344(+) length=8956 sequence_SO=chromosome SO=protein_coding	0.9265	2.4	3	1	3	8	not quant.	not quant.	0.9869	2	7	0.9964	3.1	7	not quant.	not quant.	not quant.	not quant.
PBANKA_1441600	product=ataxin-3, putative (ATX3) location=PbANKA_14_v3:1571105-1573006(+) length=384 sequence_SO=chromosome SO=protein_coding	0.991	7.6	1	#N/A	#N/A	#N/A	not quant.	not quant.	#N/A	#N/A	#N/A	0.9964	18	3	not quant.	not quant.	not quant.	not quant.
PBANKA_0204800	product=secreted ookinete protein, putative (PSOP24) location=PbANKA_02_v3:162512-165722(+) length=920 sequence_SO=chromosome SO=protein_coding	#N/A	#N/A	#N/A	#N/A	#N/A	#N/A	not quant.	not quant.	#N/A	#N/A	#N/A	0.9965	7.4	3	not quant.	not quant.	not quant.	not quant.
PBANKA_0305900	product=conserved Plasmodium protein, unknown function location=PbANKA_03_v3:199807-200463(+) length=218 sequence_SO=chromosome SO=protein_coding	#N/A	#N/A	#N/A	#N/A	#N/A	#N/A	not quant.	not quant.	#N/A	#N/A	#N/A	0.9966	18.8	2	not quant.	not quant.	not quant.	not quant.
PBANKA_1035100	product=rRNA 2'-O-methyltransferase fibrillarin, putative (NOP1) location=PbANKA_10_v3:1427267-1428534(-) length=312 sequence_SO=chromosome SO=protein_coding	0.9867	6.4	1	#N/A	#N/A	#N/A	not quant.	not quant.	0.9977	13.8	2	0.9968	10.3	2	not quant.	not quant.	not quant.	not quant.
PBANKA_0306000	product=6-cysteine protein (P230p) location=PbANKA_03_v3:201621-208484(+) length=2287 sequence_SO=chromosome SO=protein_coding	0.9992	1	2	0.9949	3.6	2	not quant.	not quant.	0.997	1.7	2	0.997	1.2	2	not quant.	not quant.	not quant.	not quant.
PBANKA_1014800	product=ADP-dependent DNA helicase RecQ, putative (WRN) location=PbANKA_10_v3:648802-652728(-) length=1308 sequence_SO=chromosome SO=protein_coding	#N/A	#N/A	#N/A	#N/A	#N/A	#N/A	not quant.	not quant.	0.997	1.9	1	0.997	11.6	5	not quant.	not quant.	not quant.	not quant.
PBANKA_0912200	product=signal recognition particle subunit SRP72, putative (SRP72) location=PbANKA_09_v3:459193-461592(+) length=799 sequence_SO=chromosome SO=protein_coding	0.9214	3.1	1	1	14	4	not quant.	not quant.	0.9992	4.8	3	0.9971	11.4	2	not quant.	not quant.	not quant.	not quant.
PBANKA_1104600	product=conserved Plasmodium protein, unknown function location=PbANKA_11_v3:190924-197924(-) length=2269 sequence_SO=chromosome SO=protein_coding	0.9943	3.1	3	#N/A	#N/A	#N/A	not quant.	not quant.	#N/A	#N/A	#N/A	0.9971	4.1	3	not quant.	not quant.	not quant.	not quant.
PBANKA_0806900	product=conserved Plasmodium protein, unknown function location=PbANKA_08_v3:335891-338901(+) length=914 sequence_SO=chromosome SO=protein_coding	#N/A	#N/A	#N/A	#N/A	#N/A	#N/A	not quant.	not quant.	#N/A	#N/A	#N/A	0.9971	9.2	2	not quant.	not quant.	not quant.	not quant.
PBANKA_1356600	product=UDP-N-acetylglucosamine pyrophosphorylase, putative location=PbANKA_13_v3:2137624-2139339(-) length=571 sequence_SO=chromosome SO=protein_coding	#N/A	#N/A	#N/A	#N/A	#N/A	#N/A	not quant.	not quant.	#N/A	#N/A	#N/A	0.9971	4	2	not quant.	not quant.	not quant.	not quant.
PBANKA_0208400	product=transporter, putative location=PbANKA_02_v3:288951-290825(-) length=624 sequence_SO=chromosome SO=protein_coding	#N/A	#N/A	#N/A	#N/A	#N/A	#N/A	not quant.	not quant.	#N/A	#N/A	#N/A	0.9971	6.9	2	not quant.	not quant.	not quant.	not quant.
PBANKA_1012100	product=conserved Plasmodium protein, unknown function location=PbANKA_10_v3:559590-561518(+) length=642 sequence_SO=chromosome SO=protein_coding	#N/A	#N/A	#N/A	#N/A	#N/A	#N/A	not quant.	not quant.	#N/A	#N/A	#N/A	0.9971	12.9	5	not quant.	not quant.	not quant.	not quant.
PBANKA_0935400	product=ubiquinone biosynthesis protein COQ4, putative (COQ4) location=PbANKA_09_v3:1287131-1288198(-) length=355 sequence_SO=chromosome SO=protein_coding	#N/A	#N/A	#N/A	#N/A	#N/A	#N/A	not quant.	not quant.	#N/A	#N/A	#N/A	0.9972	14.4	3	not quant.	not quant.	not quant.	not quant.
PBANKA_1030500	product=conserved Plasmodium protein, unknown function location=PbANKA_10_v3:1232561-1235299(-) length=912 sequence_SO=chromosome SO=protein_coding	#N/A	#N/A	#N/A	#N/A	#N/A	#N/A	not quant.	not quant.	#N/A	#N/A	#N/A	0.9973	7.9	4	not quant.	not quant.	not quant.	not quant.
PBANKA_1226100	product=conserved Plasmodium protein, unknown function location=PbANKA_12_v3:987557-1003662(-) length=5324 sequence_SO=chromosome SO=protein_coding	0.9995	2.8	4	#N/A	#N/A	#N/A	not quant.	not quant.	0.9275	1.3	3	0.9974	2.3	4	not quant.	not quant.	not quant.	not quant.
PBANKA_0808900	product=ATP-dependent protease ATPase subunit ClpY, putative (ClpY) location=PbANKA_08_v3:424487-426814(-) length=775 sequence_SO=chromosome SO=protein_coding	0.9439	3.2	2	0.9973	4.6	2	not quant.	not quant.	#N/A	#N/A	#N/A	0.9974	6.2	3	not quant.	not quant.	not quant.	not quant.
PBANKA_0807000	product=DNA-directed RNA polymerase II subunit RPB1, putative (RPB1) location=PbANKA_08_v3:339820-346752(-) length=2310 sequence_SO=chromosome SO=protein_coding	0.9685	3.8	2	0.9602	7.3	2	not quant.	not quant.	#N/A	#N/A	#N/A	0.9978	6.1	4	not quant.	not quant.	not quant.	not quant.
PBANKA_1419500	product=conserved protein, unknown function location=PbANKA_14_v3:771053-771556(+) length=75 sequence_SO=chromosome SO=protein_coding	0.9856	14.7	1	0.9807	14.7	1	not quant.	not quant.	0.9969	14.7	1	0.9979	24	2	not quant.	not quant.	not quant.	not quant.
PBANKA_0409400	product=protein kinase, putative (PKRP) location=PbANKA_04_v3:344922-353185(+) length=2708 sequence_SO=chromosome SO=protein_coding	0.9821	3	3	#N/A	#N/A	#N/A	not quant.	not quant.	1	3.1	6	0.998	5.7	5	not quant.	not quant.	not quant.	not quant.
PBANKA_1321000	product=conserved Plasmodium protein, unknown function location=PbANKA_13_v3:863106-864881(-) length=591 sequence_SO=chromosome SO=protein_coding	#N/A	#N/A	#N/A	0.9965	2.9	1	not quant.	not quant.	0.9969	5.8	1	0.9981	8.5	2	not quant.	not quant.	not quant.	not quant.
PBANKA_0811600	product=selenide water dikinase, putative location=PbANKA_08_v3:523818-526850(-) length=1010 sequence_SO=chromosome SO=protein_coding	#N/A	#N/A	#N/A	0.9896	12.2	3	not quant.	not quant.	#N/A	#N/A	#N/A	0.9981	8.9	2	not quant.	not quant.	not quant.	not quant.
PBANKA_0210500	product=conserved Plasmodium protein, unknown function location=PbANKA_02_v3:369489-382514(-) length=4204 sequence_SO=chromosome SO=protein_coding	#N/A	#N/A	#N/A	#N/A	#N/A	#N/A	not quant.	not quant.	0.997	2.5	1	0.9982	3.3	1	not quant.	not quant.	not quant.	not quant.
PBANKA_1010300	product=dynein-related AAA-type ATPase, putative location=PbANKA_10_v3:461674-483465(+) length=7263 sequence_SO=chromosome SO=protein_coding	0.9089	3.7	7	0.9902	4.8	7	not quant.	not quant.	#N/A	#N/A	#N/A	0.9982	3.5	13	not quant.	not quant.	not quant.	not quant.
PBANKA_0112701	product=fam-a protein location=PbANKA_01_v3:510565-512140(-) length=291 sequence_SO=chromosome SO=protein_coding,product=fam-a protein location=PbANKA_07_v3:42938-44513(+) length=291 sequence_SO=chromosome SO=protein_coding,product=fam-a protein location=PbANKA_11_v3:50968-52515(+) length=261 sequence_SO=chromosome SO=protein_coding,product=fam-a protein location=PbANKA_12_v3:1759425-1761000(-) l…	#N/A	#N/A	#N/A	0.9922	11.1	1	not quant.	not quant.	#N/A	#N/A	#N/A	0.9982	10.3	2	not quant.	not quant.	not quant.	not quant.
PBANKA_1116800	product=conserved Plasmodium protein, unknown function location=PbANKA_11_v3:636950-638728(+) length=448 sequence_SO=chromosome SO=protein_coding	#N/A	#N/A	#N/A	#N/A	#N/A	#N/A	not quant.	not quant.	0.9287	2.5	1	0.9983	6.7	3	not quant.	not quant.	not quant.	not quant.
PBANKA_1034600	product=conserved Plasmodium protein, unknown function location=PbANKA_10_v3:1411754-1417711(+) length=1985 sequence_SO=chromosome SO=protein_coding	#N/A	#N/A	#N/A	#N/A	#N/A	#N/A	not quant.	not quant.	#N/A	#N/A	#N/A	0.9983	5.3	6	not quant.	not quant.	not quant.	not quant.
PBANKA_1456200	product=rab specific GDP dissociation inhibitor, putative (rabGDI) location=PbANKA_14_v3:2165350-2167335(-) length=454 sequence_SO=chromosome SO=protein_coding	#N/A	#N/A	#N/A	0.9701	5.5	1	not quant.	not quant.	0.9998	10.4	3	0.9984	9.7	2	not quant.	not quant.	not quant.	not quant.
PBANKA_0504900	product=histone acetyltransferase, putative location=PbANKA_05_v3:190127-193792(+) length=1155 sequence_SO=chromosome SO=protein_coding	#N/A	#N/A	#N/A	0.9961	6	1	not quant.	not quant.	#N/A	#N/A	#N/A	0.9984	5.8	3	not quant.	not quant.	not quant.	not quant.
PBANKA_0604900	product=conserved Plasmodium protein, unknown function location=PbANKA_06_v3:249778-257208(-) length=2476 sequence_SO=chromosome SO=protein_coding	#N/A	#N/A	#N/A	0.9978	3.2	3	not quant.	not quant.	0.9626	1.4	1	0.9986	4.9	5	not quant.	not quant.	not quant.	not quant.
PBANKA_0824800	product=RNA-binding protein, putative location=PbANKA_08_v3:961612-963075(-) length=199 sequence_SO=chromosome SO=protein_coding	#N/A	#N/A	#N/A	#N/A	#N/A	#N/A	not quant.	not quant.	0.9825	14.1	1	0.9986	18.6	3	not quant.	not quant.	not quant.	not quant.
PBANKA_0714800	product=ribosome assembly protein RRB1, putative (RRB1) location=PbANKA_07_v3:553946-555280(+) length=444 sequence_SO=chromosome SO=protein_coding	#N/A	#N/A	#N/A	#N/A	#N/A	#N/A	not quant.	not quant.	#N/A	#N/A	#N/A	0.9986	14.9	3	not quant.	not quant.	not quant.	not quant.
PBANKA_0606900	product=amino acid transporter, putative location=PbANKA_06_v3:340936-345462(+) length=1508 sequence_SO=chromosome SO=protein_coding	#N/A	#N/A	#N/A	#N/A	#N/A	#N/A	not quant.	not quant.	0.9976	4.3	2	0.9987	6.8	2	not quant.	not quant.	not quant.	not quant.
PBANKA_1040100	product=choline kinase (CK) location=PbANKA_10_v3:1597122-1598447(-) length=441 sequence_SO=chromosome SO=protein_coding	0.9036	8.6	2	#N/A	#N/A	#N/A	not quant.	not quant.	0.9939	10.9	1	0.9988	12	2	not quant.	not quant.	not quant.	not quant.
PBANKA_0307000	product=60S ribosomal protein L37ae, putative location=PbANKA_03_v3:245832-246676(+) length=96 sequence_SO=chromosome SO=protein_coding	0.9974	26	1	0.9961	26	1	not quant.	not quant.	0.997	36.5	1	0.9988	36.5	2	not quant.	not quant.	not quant.	not quant.
PBANKA_1109000	product=RNA polymerase I, putative location=PbANKA_11_v3:349481-357436(-) length=2580 sequence_SO=chromosome SO=protein_coding	0.9988	5.1	5	1	5.1	4	not quant.	not quant.	#N/A	#N/A	#N/A	0.9988	2.6	4	not quant.	not quant.	not quant.	not quant.
PBANKA_1126400	product=transportin, putative location=PbANKA_11_v3:966147-969647(+) length=1166 sequence_SO=chromosome SO=protein_coding	#N/A	#N/A	#N/A	#N/A	#N/A	#N/A	not quant.	not quant.	#N/A	#N/A	#N/A	0.9989	5.7	2	not quant.	not quant.	not quant.	not quant.
PBANKA_0107600	product=conserved Plasmodium protein, unknown function location=PbANKA_01_v3:301998-318320(+) length=5440 sequence_SO=chromosome SO=protein_coding	1	1.5	5	1	3.2	10	not quant.	not quant.	0.9677	1.3	4	0.9991	1.6	4	not quant.	not quant.	not quant.	not quant.
PBANKA_1236300	product=DEAD/DEAH box ATP-dependent RNA helicase, putative location=PbANKA_12_v3:1382422-1384851(+) length=809 sequence_SO=chromosome SO=protein_coding	#N/A	#N/A	#N/A	#N/A	#N/A	#N/A	not quant.	not quant.	#N/A	#N/A	#N/A	0.9991	6.4	2	not quant.	not quant.	not quant.	not quant.
PBANKA_0826700	product=conserved Plasmodium protein, unknown function location=PbANKA_08_v3:1025741-1026747(+) length=222 sequence_SO=chromosome SO=protein_coding	#N/A	#N/A	#N/A	#N/A	#N/A	#N/A	not quant.	not quant.	#N/A	#N/A	#N/A	0.9991	15.3	2	not quant.	not quant.	not quant.	not quant.
PBANKA_1216700	product=WD repeat-containing protein, putative location=PbANKA_12_v3:630514-637698(-) length=2394 sequence_SO=chromosome SO=protein_coding	#N/A	#N/A	#N/A	#N/A	#N/A	#N/A	not quant.	not quant.	#N/A	#N/A	#N/A	0.9991	6.5	6	not quant.	not quant.	not quant.	not quant.
PBANKA_0212200	product=conserved Plasmodium protein, unknown function location=PbANKA_02_v3:445464-460922(-) length=5152 sequence_SO=chromosome SO=protein_coding	#N/A	#N/A	#N/A	#N/A	#N/A	#N/A	not quant.	not quant.	#N/A	#N/A	#N/A	0.9991	4.6	5	not quant.	not quant.	not quant.	not quant.
PBANKA_0506100	product=conserved Plasmodium protein, unknown function location=PbANKA_05_v3:251165-256213(-) length=1682 sequence_SO=chromosome SO=protein_coding	#N/A	#N/A	#N/A	#N/A	#N/A	#N/A	not quant.	not quant.	0.9025	3.3	4	0.9992	9.4	6	not quant.	not quant.	not quant.	not quant.
PBANKA_1032200	product=WD repeat-containing protein, putative location=PbANKA_10_v3:1296905-1308485(+) length=3796 sequence_SO=chromosome SO=protein_coding	0.9724	2.5	4	#N/A	#N/A	#N/A	not quant.	not quant.	0.9589	2.3	1	0.9992	3.6	8	not quant.	not quant.	not quant.	not quant.
PBANKA_1303800	product=triosephosphate isomerase, putative (TIM) location=PbANKA_13_v3:211752-212896(+) length=248 sequence_SO=chromosome SO=protein_coding	#N/A	#N/A	#N/A	#N/A	#N/A	#N/A	not quant.	not quant.	0.9894	15.7	2	0.9992	11.3	2	not quant.	not quant.	not quant.	not quant.
PBANKA_1213600	product=cysteine--tRNA ligase, putative (CysRS) location=PbANKA_12_v3:524804-527438(-) length=668 sequence_SO=chromosome SO=protein_coding	#N/A	#N/A	#N/A	#N/A	#N/A	#N/A	not quant.	not quant.	0.9969	1.6	1	0.9992	12.6	3	not quant.	not quant.	not quant.	not quant.
PBANKA_1022700	product=conserved Plasmodium protein, unknown function location=PbANKA_10_v3:910827-913565(+) length=912 sequence_SO=chromosome SO=protein_coding	#N/A	#N/A	#N/A	#N/A	#N/A	#N/A	not quant.	not quant.	0.9978	5.4	2	0.9992	6	2	not quant.	not quant.	not quant.	not quant.
PBANKA_0000901	product=fam-a protein location=PbANKA_00_v3_archived_contig_1:21684-23789(-) length=402 sequence_SO=random_sequence SO=protein_coding,product=fam-a protein location=PbANKA_08_v3:1415813-1417965(-) length=352 sequence_SO=chromosome SO=protein_coding	#N/A	#N/A	#N/A	#N/A	#N/A	#N/A	not quant.	not quant.	#N/A	#N/A	#N/A	0.9992	19	3	not quant.	not quant.	not quant.	not quant.
PBANKA_1243600	product=conserved Plasmodium protein, unknown function location=PbANKA_12_v3:1639527-1641638(-) length=703 sequence_SO=chromosome SO=protein_coding	#N/A	#N/A	#N/A	#N/A	#N/A	#N/A	not quant.	not quant.	#N/A	#N/A	#N/A	0.9992	6.7	3	not quant.	not quant.	not quant.	not quant.
PBANKA_1018800	product=conserved Plasmodium protein, unknown function location=PbANKA_10_v3:788987-791218(-) length=743 sequence_SO=chromosome SO=protein_coding	#N/A	#N/A	#N/A	#N/A	#N/A	#N/A	not quant.	not quant.	#N/A	#N/A	#N/A	0.9992	13.6	5	not quant.	not quant.	not quant.	not quant.
PBANKA_1424200	product=conserved Plasmodium protein, unknown function location=PbANKA_14_v3:929496-932733(+) length=661 sequence_SO=chromosome SO=protein_coding	0.9997	15.3	3	0.9996	7	3	not quant.	not quant.	1	11.5	3	0.9993	6.8	2	not quant.	not quant.	not quant.	not quant.
PBANKA_0942700	product=chromatin remodeling protein, putative (SNF2L) location=PbANKA_09_v3:1541635-1546060(+) length=1330 sequence_SO=chromosome SO=protein_coding	#N/A	#N/A	#N/A	#N/A	#N/A	#N/A	not quant.	not quant.	#N/A	#N/A	#N/A	0.9993	5.6	5	not quant.	not quant.	not quant.	not quant.
PBANKA_1431400	product=conserved Plasmodium protein, unknown function location=PbANKA_14_v3:1188905-1192273(-) length=1122 sequence_SO=chromosome SO=protein_coding	#N/A	#N/A	#N/A	#N/A	#N/A	#N/A	not quant.	not quant.	#N/A	#N/A	#N/A	0.9993	6.6	3	not quant.	not quant.	not quant.	not quant.
PBANKA_1419200	product=RNA-binding protein, putative location=PbANKA_14_v3:757681-758544(-) length=128 sequence_SO=chromosome SO=protein_coding	#N/A	#N/A	#N/A	#N/A	#N/A	#N/A	not quant.	not quant.	#N/A	#N/A	#N/A	0.9994	42.2	3	not quant.	not quant.	not quant.	not quant.
PBANKA_1334400	product=inorganic anion antiporter, putative location=PbANKA_13_v3:1378635-1381118(+) length=669 sequence_SO=chromosome SO=protein_coding	#N/A	#N/A	#N/A	#N/A	#N/A	#N/A	not quant.	not quant.	#N/A	#N/A	#N/A	0.9994	7.2	2	not quant.	not quant.	not quant.	not quant.
PBANKA_0716600	product=conserved Plasmodium protein, unknown function location=PbANKA_07_v3:611932-612807(-) length=255 sequence_SO=chromosome SO=protein_coding	#N/A	#N/A	#N/A	#N/A	#N/A	#N/A	not quant.	not quant.	#N/A	#N/A	#N/A	0.9994	8.6	2	not quant.	not quant.	not quant.	not quant.
PBANKA_1426200	product=CCR4-associated factor 1, putative (CAF1) location=PbANKA_14_v3:1007178-1012583(-) length=1801 sequence_SO=chromosome SO=protein_coding	0.9859	4.7	1	1	6.7	4	not quant.	not quant.	0.9129	6.4	3	0.9996	4.9	3	not quant.	not quant.	not quant.	not quant.
PBANKA_1111800	product=glutathione synthetase (GS) location=PbANKA_11_v3:475230-477107(-) length=625 sequence_SO=chromosome SO=protein_coding	#N/A	#N/A	#N/A	#N/A	#N/A	#N/A	not quant.	not quant.	0.9737	8.3	3	0.9996	6.9	2	not quant.	not quant.	not quant.	not quant.
PBANKA_1454200	product=conserved Plasmodium protein, unknown function location=PbANKA_14_v3:2085185-2102380(+) length=5731 sequence_SO=chromosome SO=protein_coding	1	2.9	6	0.9812	3.3	6	not quant.	not quant.	#N/A	#N/A	#N/A	0.9996	5.7	12	not quant.	not quant.	not quant.	not quant.
PBANKA_1355900	product=phosphoenolpyruvate carboxykinase, putative (PEPCK) location=PbANKA_13_v3:2101901-2103613(+) length=570 sequence_SO=chromosome SO=protein_coding	#N/A	#N/A	#N/A	0.9965	2.5	1	not quant.	not quant.	#N/A	#N/A	#N/A	0.9996	6.7	3	not quant.	not quant.	not quant.	not quant.
PBANKA_1302200	product=translocation protein sec62, putative location=PbANKA_13_v3:134481-136097(-) length=380 sequence_SO=chromosome SO=protein_coding	#N/A	#N/A	#N/A	#N/A	#N/A	#N/A	not quant.	not quant.	#N/A	#N/A	#N/A	0.9996	19.5	4	not quant.	not quant.	not quant.	not quant.
PBANKA_1315500	product=sortilin, putative location=PbANKA_13_v3:654412-657497(+) length=887 sequence_SO=chromosome SO=protein_coding	#N/A	#N/A	#N/A	#N/A	#N/A	#N/A	not quant.	not quant.	#N/A	#N/A	#N/A	0.9996	7.8	3	not quant.	not quant.	not quant.	not quant.
PBANKA_1448200	product=asparagine/aspartate rich protein, putative location=PbANKA_14_v3:1852489-1867096(+) length=4800 sequence_SO=chromosome SO=protein_coding	#N/A	#N/A	#N/A	1	5.1	9	not quant.	not quant.	0.9634	2.1	4	0.9997	3.8	4	not quant.	not quant.	not quant.	not quant.
PBANKA_1300600	product=bromodomain protein, putative location=PbANKA_13_v3:49632-51536(+) length=634 sequence_SO=chromosome SO=protein_coding	#N/A	#N/A	#N/A	#N/A	#N/A	#N/A	not quant.	not quant.	0.9978	6.3	2	0.9997	6.9	4	not quant.	not quant.	not quant.	not quant.
PBANKA_0715900	product=ubiquitin carboxyl-terminal hydrolase 13, putative (USP13) location=PbANKA_07_v3:582556-585474(-) length=863 sequence_SO=chromosome SO=protein_coding	#N/A	#N/A	#N/A	0.9539	8.9	1	not quant.	not quant.	1	11.5	4	0.9997	6.7	5	not quant.	not quant.	not quant.	not quant.
PBANKA_0910200	product=protein phosphatase PPM2 (PPM2) location=PbANKA_09_v3:376850-379213(-) length=787 sequence_SO=chromosome SO=protein_coding	#N/A	#N/A	#N/A	0.9937	7.6	1	not quant.	not quant.	#N/A	#N/A	#N/A	0.9997	5.3	3	not quant.	not quant.	not quant.	not quant.
PBANKA_0824700	product=thioredoxin reductase, putative (TRXR) location=PbANKA_08_v3:957403-959331(-) length=642 sequence_SO=chromosome SO=protein_coding	#N/A	#N/A	#N/A	0.9481	5.3	2	not quant.	not quant.	0.9384	11.5	4	0.9998	16.5	3	not quant.	not quant.	not quant.	not quant.
PBANKA_1016300	product=proliferation-associated protein 2g4, putative location=PbANKA_10_v3:704094-705422(+) length=377 sequence_SO=chromosome SO=protein_coding	0.9851	2.7	1	1	32.1	6	not quant.	not quant.	0.972	6.1	1	0.9998	10.9	5	not quant.	not quant.	not quant.	not quant.
PBANKA_0408500	product=parasite-infected erythrocyte surface protein (PIESP1) location=PbANKA_04_v3:316756-319725(+) length=989 sequence_SO=chromosome SO=protein_coding	#N/A	#N/A	#N/A	1	7	3	not quant.	not quant.	#N/A	#N/A	#N/A	0.9998	2.6	2	not quant.	not quant.	not quant.	not quant.
PBANKA_0101400	product=conserved Plasmodium protein, unknown function location=PbANKA_01_v3:70637-75081(-) length=1201 sequence_SO=chromosome SO=protein_coding	#N/A	#N/A	#N/A	#N/A	#N/A	#N/A	not quant.	not quant.	#N/A	#N/A	#N/A	0.9998	8	3	not quant.	not quant.	not quant.	not quant.
PBANKA_0508200	product=conserved Plasmodium protein, unknown function location=PbANKA_05_v3:349420-350913(+) length=497 sequence_SO=chromosome SO=protein_coding	0.9995	3.4	2	0.998	6.4	2	not quant.	not quant.	#N/A	#N/A	#N/A	0.9999	8.5	4	not quant.	not quant.	not quant.	not quant.
PBANKA_1228300	product=conserved Plasmodium protein, unknown function location=PbANKA_12_v3:1088671-1101798(-) length=4375 sequence_SO=chromosome SO=protein_coding	0.9752	3.8	4	0.9996	2.4	5	not quant.	not quant.	#N/A	#N/A	#N/A	0.9999	4.3	6	not quant.	not quant.	not quant.	not quant.
PBANKA_1461800	product=26S protease regulatory subunit 8, putative (RPT6) location=PbANKA_14_v3:2337461-2338729(-) length=422 sequence_SO=chromosome SO=protein_coding	#N/A	#N/A	#N/A	0.9999	9.5	2	not quant.	not quant.	#N/A	#N/A	#N/A	0.9999	7.8	3	not quant.	not quant.	not quant.	not quant.
PBANKA_1101300	product=conserved rodent malaria protein, unknown function location=PbANKA_11_v3:83394-85785(+) length=761 sequence_SO=chromosome SO=protein_coding	#N/A	#N/A	#N/A	#N/A	#N/A	#N/A	not quant.	not quant.	#N/A	#N/A	#N/A	0.9999	12.2	3	not quant.	not quant.	not quant.	not quant.
PBANKA_1357200	product=heat shock protein 110, putative (HSP110) location=PbANKA_13_v3:2179879-2182632(+) length=917 sequence_SO=chromosome SO=protein_coding	#N/A	#N/A	#N/A	#N/A	#N/A	#N/A	not quant.	not quant.	#N/A	#N/A	#N/A	0.9999	8.8	4	not quant.	not quant.	not quant.	not quant.
PBANKA_1323100	product=conserved Plasmodium protein, unknown function location=PbANKA_13_v3:943754-946624(+) length=956 sequence_SO=chromosome SO=protein_coding	#N/A	#N/A	#N/A	#N/A	#N/A	#N/A	not quant.	not quant.	#N/A	#N/A	#N/A	0.9999	8.4	4	not quant.	not quant.	not quant.	not quant.
PBANKA_1402300	product=conserved Plasmodium protein, unknown function location=PbANKA_14_v3:138737-163465(-) length=8242 sequence_SO=chromosome SO=protein_coding	1	3.8	4	0.9999	3.6	8	not quant.	not quant.	0.9019	1.8	5	1	3.7	9	not quant.	not quant.	not quant.	not quant.
PBANKA_1356800	product=conserved Plasmodium protein, unknown function location=PbANKA_13_v3:2144956-2166336(-) length=7126 sequence_SO=chromosome SO=protein_coding	1	5.9	13	#N/A	#N/A	#N/A	not quant.	not quant.	0.9326	2	4	1	3	8	not quant.	not quant.	not quant.	not quant.
PBANKA_0404000	product=conserved Plasmodium protein, unknown function location=PbANKA_04_v3:149758-159693(-) length=3311 sequence_SO=chromosome SO=protein_coding	0.9974	2	3	0.9156	3.3	3	not quant.	not quant.	0.9556	2.4	2	1	2.6	4	not quant.	not quant.	not quant.	not quant.
PBANKA_1213000	product=transcriptional coactivator ADA2, putative (ADA2) location=PbANKA_12_v3:493850-500998(-) length=2382 sequence_SO=chromosome SO=protein_coding	#N/A	#N/A	#N/A	#N/A	#N/A	#N/A	not quant.	not quant.	0.982	4	3	1	4	4	not quant.	not quant.	not quant.	not quant.
PBANKA_0512700	product=conserved Plasmodium protein, unknown function location=PbANKA_05_v3:490695-491792(-) length=151 sequence_SO=chromosome SO=protein_coding	0.9821	19.2	2	1	42.4	4	not quant.	not quant.	0.9832	21.2	2	1	42.4	3	not quant.	not quant.	not quant.	not quant.
PBANKA_1445800	product=ras-related protein Rab-2, putative (RAB2) location=PbANKA_14_v3:1754427-1755729(+) length=213 sequence_SO=chromosome SO=protein_coding	#N/A	#N/A	#N/A	0.9767	11.7	1	not quant.	not quant.	0.9966	23.5	4	1	27.7	4	not quant.	not quant.	not quant.	not quant.
PBANKA_0618900	product=conserved Plasmodium protein, unknown function location=PbANKA_06_v3:785446-786680(+) length=225 sequence_SO=chromosome SO=protein_coding	#N/A	#N/A	#N/A	0.9759	5.3	1	not quant.	not quant.	0.9969	5.3	1	1	27.6	3	not quant.	not quant.	not quant.	not quant.
PBANKA_0932800	product=conserved Plasmodium protein, unknown function location=PbANKA_09_v3:1191516-1198898(-) length=2460 sequence_SO=chromosome SO=protein_coding	1	5.7	5	0.9995	2.8	3	not quant.	not quant.	0.9969	2	1	1	4.6	6	not quant.	not quant.	not quant.	not quant.
PBANKA_1301300	product=trailer hitch homolog, putative (CITH) location=PbANKA_13_v3:88173-89186(-) length=337 sequence_SO=chromosome SO=protein_coding	0.998	19.6	2	0.9999	19	3	not quant.	not quant.	0.9969	8.3	1	1	21.1	3	not quant.	not quant.	not quant.	not quant.
PBANKA_1000600	product=erythrocyte membrane antigen 1 location=PbANKA_10_v3:65304-66403(+) length=319 sequence_SO=chromosome SO=protein_coding	#N/A	#N/A	#N/A	0.9999	16	3	not quant.	not quant.	0.997	13.8	1	1	16	3	not quant.	not quant.	not quant.	not quant.
PBANKA_0807900	product=conserved Plasmodium protein, unknown function location=PbANKA_08_v3:382735-391257(+) length=2840 sequence_SO=chromosome SO=protein_coding	0.9999	5.2	5	1	4.1	5	not quant.	not quant.	0.9978	2.3	2	1	5	4	not quant.	not quant.	not quant.	not quant.
PBANKA_0314600	product=conserved Plasmodium protein, unknown function location=PbANKA_03_v3:509213-510727(-) length=504 sequence_SO=chromosome SO=protein_coding	1	6.9	2	0.9981	16.9	3	not quant.	not quant.	0.9991	17.1	3	1	6.9	2	not quant.	not quant.	not quant.	not quant.
PBANKA_1111000	product=RNA pseudouridylate synthase, putative location=PbANKA_11_v3:433422-462422(+) length=9556 sequence_SO=chromosome SO=protein_coding	1	3.2	8	1	5.2	14	not quant.	not quant.	0.9991	2.5	7	1	3.8	8	not quant.	not quant.	not quant.	not quant.
PBANKA_1206300	product=conserved Plasmodium protein, unknown function (UIS11) location=PbANKA_12_v3:254750-265510(+) length=3586 sequence_SO=chromosome SO=protein_coding	#N/A	#N/A	#N/A	0.9995	6	5	not quant.	not quant.	0.9993	3.7	6	1	5.7	9	not quant.	not quant.	not quant.	not quant.
PBANKA_1031900	product=eukaryotic translation initiation factor 2 gamma subunit, putative location=PbANKA_10_v3:1287545-1288942(-) length=465 sequence_SO=chromosome SO=protein_coding	#N/A	#N/A	#N/A	0.9965	3	1	not quant.	not quant.	0.9994	10.3	2	1	13.1	3	not quant.	not quant.	not quant.	not quant.
PBANKA_1359300	product=conserved Plasmodium protein, unknown function location=PbANKA_13_v3:2254442-2270746(+) length=5434 sequence_SO=chromosome SO=protein_coding	#N/A	#N/A	#N/A	0.9984	3.3	6	not quant.	not quant.	0.9994	2.7	4	1	3.8	7	not quant.	not quant.	not quant.	not quant.
PBANKA_0505900	product=conserved Plasmodium protein, unknown function location=PbANKA_05_v3:223927-241236(-) length=5611 sequence_SO=chromosome SO=protein_coding	0.9994	4.2	6	#N/A	#N/A	#N/A	not quant.	not quant.	0.9996	2.2	3	1	3.6	8	not quant.	not quant.	not quant.	not quant.
PBANKA_0706800	product=DnaJ protein, putative location=PbANKA_07_v3:289951-291891(-) length=646 sequence_SO=chromosome SO=protein_coding	0.9937	10.7	3	#N/A	#N/A	#N/A	not quant.	not quant.	0.9997	7.7	3	1	9.9	3	not quant.	not quant.	not quant.	not quant.
PBANKA_0515200	product=MORN repeat-containing protein 1, putative (MORN1) location=PbANKA_05_v3:565880-566974(+) length=364 sequence_SO=chromosome SO=protein_coding	#N/A	#N/A	#N/A	#N/A	#N/A	#N/A	not quant.	not quant.	0.9997	20.6	3	1	13.2	3	not quant.	not quant.	not quant.	not quant.
PBANKA_0939600	product=polyadenylate-binding protein-interacting protein 1, putative (PAIP1) location=PbANKA_09_v3:1431367-1441257(+) length=3296 sequence_SO=chromosome SO=protein_coding	0.9502	4.6	5	0.9413	3	4	not quant.	not quant.	1	5	6	1	8.1	9	not quant.	not quant.	not quant.	not quant.
PBANKA_1022000	product=40S ribosomal protein S25, putative location=PbANKA_10_v3:891797-892591(+) length=105 sequence_SO=chromosome SO=protein_coding,40S ribosomal protein S25, putative OS=Plasmodium berghei GN=PBK173_000246700 PE=4 SV=1	1	31.4	3	1	35.2	4	not quant.	not quant.	1	33.3	3	1	41	5	not quant.	not quant.	not quant.	not quant.
PBANKA_1203800	product=DnaJ protein, putative location=PbANKA_12_v3:174548-176313(-) length=587 sequence_SO=chromosome SO=protein_coding	1	42.4	6	1	16	7	not quant.	not quant.	1	13.8	6	1	25.6	6	not quant.	not quant.	not quant.	not quant.
PBANKA_1133300	product=elongation factor 1-alpha (EF-1alpha) location=PbANKA_11_v3:1253535-1254866(-) length=443 sequence_SO=chromosome SO=protein_coding,product=elongation factor 1-alpha (EF-1alpha) location=PbANKA_11_v3:1255919-1257250(+) length=443 sequence_SO=chromosome SO=protein_coding	1	65.9	27	1	74.9	29	not quant.	not quant.	1	66.8	26	1	72.5	29	not quant.	not quant.	not quant.	not quant.
PBANKA_0912300	product=tudor staphylococcal nuclease, putative (TSN) location=PbANKA_09_v3:462202-465492(-) length=1013 sequence_SO=chromosome SO=protein_coding	#N/A	#N/A	#N/A	1	9.5	5	not quant.	not quant.	1	6	3	1	13	8	not quant.	not quant.	not quant.	not quant.
PBANKA_1205000	product=RNA-binding protein, putative location=PbANKA_12_v3:206080-207362(+) length=233 sequence_SO=chromosome SO=protein_coding	0.9798	13.7	1	#N/A	#N/A	#N/A	not quant.	not quant.	1	25.3	4	1	25.3	4	not quant.	not quant.	not quant.	not quant.
PBANKA_0937200.1	product=asparagine-rich antigen, putative location=PbANKA_09_v3:1335344-1339638(-) length=1242 sequence_SO=chromosome SO=protein_coding,product=asparagine-rich antigen, putative location=PbANKA_09_v3:1335344-1339638(-) length=1279 sequence_SO=chromosome SO=protein_coding	1	21.3	19	#N/A	#N/A	#N/A	not quant.	not quant.	1	16.4	17	1	21.9	20	not quant.	not quant.	not quant.	not quant.
PBANKA_0401800	product=HAD superfamily protein, putative location=PbANKA_04_v3:68998-73498(+) length=1093 sequence_SO=chromosome SO=protein_coding	#N/A	#N/A	#N/A	0.9253	3.9	3	not quant.	not quant.	#N/A	#N/A	#N/A	1	10	5	not quant.	not quant.	not quant.	not quant.
PBANKA_1400700	product=Plasmodium exported protein, unknown function location=PbANKA_14_v3:83081-83763(-) length=173 sequence_SO=chromosome SO=protein_coding	#N/A	#N/A	#N/A	0.9624	18.5	2	not quant.	not quant.	#N/A	#N/A	#N/A	1	24.3	3	not quant.	not quant.	not quant.	not quant.
PBANKA_0713100	product=rhoptry neck protein 5, putative (RON5) location=PbANKA_07_v3:496794-503841(+) length=1148 sequence_SO=chromosome SO=protein_coding	#N/A	#N/A	#N/A	0.9844	4.7	3	not quant.	not quant.	#N/A	#N/A	#N/A	1	7.3	5	not quant.	not quant.	not quant.	not quant.
PBANKA_0912600	product=conserved Plasmodium protein, unknown function location=PbANKA_09_v3:473402-483432(-) length=3247 sequence_SO=chromosome SO=protein_coding,Uncharacterized protein OS=Plasmodium berghei GN=PBK173_000193100 PE=4 SV=1	0.9985	3.7	6	0.9959	4.3	7	not quant.	not quant.	#N/A	#N/A	#N/A	1	6.8	7	not quant.	not quant.	not quant.	not quant.
PBANKA_0001601	product=fam-a protein location=PbANKA_00_v3_archived_contig_1:48795-50417(-) length=325 sequence_SO=random_sequence SO=protein_coding,product=fam-a protein location=PbANKA_00_v3_archived_contig_2:28137-29759(+) length=325 sequence_SO=random_sequence SO=protein_coding,product=fam-a protein location=PbANKA_06_v3:5374-6996(+) length=325 sequence_SO=chromosome SO=protein_coding,product=fam-a protein …	#N/A	#N/A	#N/A	0.9965	4.5	1	not quant.	not quant.	#N/A	#N/A	#N/A	1	20.3	4	not quant.	not quant.	not quant.	not quant.
PBANKA_0602400	product=transporter, putative location=PbANKA_06_v3:164121-167192(+) length=1023 sequence_SO=chromosome SO=protein_coding	#N/A	#N/A	#N/A	0.9965	1.7	1	not quant.	not quant.	#N/A	#N/A	#N/A	1	10.2	6	not quant.	not quant.	not quant.	not quant.
PBANKA_1441100	product=haloacid dehalogenase-like hydrolase, putative (HAD2) location=PbANKA_14_v3:1554212-1555078(+) length=288 sequence_SO=chromosome SO=protein_coding	0.9542	6.3	1	0.9973	24	2	not quant.	not quant.	#N/A	#N/A	#N/A	1	24.3	5	not quant.	not quant.	not quant.	not quant.
PBANKA_0623500	product=fam-a protein location=PbANKA_06_v3:965095-966872(-) length=354 sequence_SO=chromosome SO=protein_coding	#N/A	#N/A	#N/A	0.9977	8.2	2	not quant.	not quant.	#N/A	#N/A	#N/A	1	12.1	3	not quant.	not quant.	not quant.	not quant.
PBANKA_1146000	product=conserved rodent malaria protein, unknown function location=PbANKA_11_v3:1719210-1721298(-) length=642 sequence_SO=chromosome SO=protein_coding	#N/A	#N/A	#N/A	0.999	7.8	2	not quant.	not quant.	#N/A	#N/A	#N/A	1	16.2	5	not quant.	not quant.	not quant.	not quant.
PBANKA_0404700	product=glutaredoxin 1, putative (GRX1) location=PbANKA_04_v3:178601-179501(-) length=109 sequence_SO=chromosome SO=protein_coding	0.9993	60.6	4	1	42.2	3	not quant.	not quant.	#N/A	#N/A	#N/A	1	42.2	4	not quant.	not quant.	not quant.	not quant.
PBANKA_1109700	product=conserved Plasmodium protein, unknown function location=PbANKA_11_v3:379560-385352(-) length=1930 sequence_SO=chromosome SO=protein_coding	#N/A	#N/A	#N/A	1	7.8	6	not quant.	not quant.	#N/A	#N/A	#N/A	1	8.2	7	not quant.	not quant.	not quant.	not quant.
PBANKA_1329200	product=dynein beta chain, putative location=PbANKA_13_v3:1163008-1183973(+) length=6471 sequence_SO=chromosome SO=protein_coding	0.9557	3	3	#N/A	#N/A	#N/A	not quant.	not quant.	#N/A	#N/A	#N/A	1	3.4	11	not quant.	not quant.	not quant.	not quant.
PBANKA_1428300	product=WD repeat-containing protein, putative location=PbANKA_14_v3:1100129-1105113(+) length=1224 sequence_SO=chromosome SO=protein_coding	0.9684	9.8	4	#N/A	#N/A	#N/A	not quant.	not quant.	#N/A	#N/A	#N/A	1	10	5	not quant.	not quant.	not quant.	not quant.
PBANKA_0701700	product=conserved Plasmodium protein, unknown function location=PbANKA_07_v3:103758-108783(-) length=1627 sequence_SO=chromosome SO=protein_coding	0.9904	4.1	3	#N/A	#N/A	#N/A	not quant.	not quant.	#N/A	#N/A	#N/A	1	5.4	6	not quant.	not quant.	not quant.	not quant.
PBANKA_1305300	product=FACT complex subunit SSRP1, putative (FACT-S) location=PbANKA_13_v3:277081-278562(+) length=493 sequence_SO=chromosome SO=protein_coding	#N/A	#N/A	#N/A	#N/A	#N/A	#N/A	not quant.	not quant.	#N/A	#N/A	#N/A	1	12.2	3	not quant.	not quant.	not quant.	not quant.
PBANKA_0518900	product=conserved Plasmodium membrane protein, unknown function location=PbANKA_05_v3:686159-687592(+) length=477 sequence_SO=chromosome SO=protein_coding	#N/A	#N/A	#N/A	#N/A	#N/A	#N/A	not quant.	not quant.	#N/A	#N/A	#N/A	1	9	2	not quant.	not quant.	not quant.	not quant.
PBANKA_0100900	product=ATP-dependent RNA helicase, putative location=PbANKA_01_v3:56253-60273(+) length=1300 sequence_SO=chromosome SO=protein_coding	#N/A	#N/A	#N/A	#N/A	#N/A	#N/A	not quant.	not quant.	#N/A	#N/A	#N/A	1	5.8	2	not quant.	not quant.	not quant.	not quant.
PBANKA_0813000	product=inhibitor of cysteine proteases (ICP) location=PbANKA_08_v3:575920-577494(-) length=354 sequence_SO=chromosome SO=protein_coding	#N/A	#N/A	#N/A	#N/A	#N/A	#N/A	not quant.	not quant.	#N/A	#N/A	#N/A	1	12.7	3	not quant.	not quant.	not quant.	not quant.
PBANKA_1327021	product=fam-a protein location=PbANKA_13_v3:1075733-1077292(+) length=301 sequence_SO=chromosome SO=protein_coding	#N/A	#N/A	#N/A	#N/A	#N/A	#N/A	not quant.	not quant.	#N/A	#N/A	#N/A	1	27.6	3	not quant.	not quant.	not quant.	not quant.
PBANKA_1402600	product=DNA ligase I, putative location=PbANKA_14_v3:172551-175377(-) length=898 sequence_SO=chromosome SO=protein_coding	#N/A	#N/A	#N/A	#N/A	#N/A	#N/A	not quant.	not quant.	#N/A	#N/A	#N/A	1	8.7	4	not quant.	not quant.	not quant.	not quant.
PBANKA_0418000	product=DEAD/DEAH box helicase, putative location=PbANKA_04_v3:680493-687924(+) length=2420 sequence_SO=chromosome SO=protein_coding	#N/A	#N/A	#N/A	#N/A	#N/A	#N/A	not quant.	not quant.	#N/A	#N/A	#N/A	1	2.8	2	not quant.	not quant.	not quant.	not quant.
PBANKA_1336700	product=conserved Plasmodium protein, unknown function location=PbANKA_13_v3:1450730-1452553(-) length=607 sequence_SO=chromosome SO=protein_coding	#N/A	#N/A	#N/A	#N/A	#N/A	#N/A	not quant.	not quant.	#N/A	#N/A	#N/A	1	5.3	2	not quant.	not quant.	not quant.	not quant.
PBANKA_0800300	product=conserved Plasmodium protein, unknown function location=PbANKA_08_v3:22571-24247(+) length=558 sequence_SO=chromosome SO=protein_coding	#N/A	#N/A	#N/A	#N/A	#N/A	#N/A	not quant.	not quant.	#N/A	#N/A	#N/A	1	11.1	3	not quant.	not quant.	not quant.	not quant.
PBANKA_0912100	product=casein kinase 1 (CK1) location=PbANKA_09_v3:454542-456457(+) length=323 sequence_SO=chromosome SO=protein_coding	#N/A	#N/A	#N/A	#N/A	#N/A	#N/A	not quant.	not quant.	#N/A	#N/A	#N/A	1	12.1	4	not quant.	not quant.	not quant.	not quant.
PBANKA_1007700	product=protein phosphatase PPM1 (PPM1) location=PbANKA_10_v3:361745-364742(-) length=949 sequence_SO=chromosome SO=protein_coding	#N/A	#N/A	#N/A	#N/A	#N/A	#N/A	not quant.	not quant.	#N/A	#N/A	#N/A	1	4.2	3	not quant.	not quant.	not quant.	not quant.
PBANKA_1034400	product=plasmepsin IV (PM4) location=PbANKA_10_v3:1404093-1405445(-) length=450 sequence_SO=chromosome SO=protein_coding	#N/A	#N/A	#N/A	#N/A	#N/A	#N/A	not quant.	not quant.	#N/A	#N/A	#N/A	1	15.8	4	not quant.	not quant.	not quant.	not quant.
PBANKA_0929900	product=heat shock protein 90, putative location=PbANKA_09_v3:1096379-1098787(+) length=802 sequence_SO=chromosome SO=protein_coding	#N/A	#N/A	#N/A	#N/A	#N/A	#N/A	not quant.	not quant.	#N/A	#N/A	#N/A	1	7.1	4	not quant.	not quant.	not quant.	not quant.
PBANKA_1320400	product=conserved Plasmodium protein, unknown function location=PbANKA_13_v3:841607-843691(-) length=694 sequence_SO=chromosome SO=protein_coding	#N/A	#N/A	#N/A	#N/A	#N/A	#N/A	not quant.	not quant.	#N/A	#N/A	#N/A	1	10.1	4	not quant.	not quant.	not quant.	not quant.
PBANKA_0500781	product=PIR protein location=PbANKA_05_v3:17732-20594(-) length=876 sequence_SO=chromosome SO=protein_coding,product=BIR protein location=PbANKA_10_v3:28321-31183(-) length=876 sequence_SO=chromosome SO=protein_coding	#N/A	#N/A	#N/A	#N/A	#N/A	#N/A	not quant.	not quant.	#N/A	#N/A	#N/A	1	9.5	3	not quant.	not quant.	not quant.	not quant.
PBANKA_1228200	product=glutamate dehydrogenase, putative (GDH3) location=PbANKA_12_v3:1082894-1086532(-) length=1212 sequence_SO=chromosome SO=protein_coding	#N/A	#N/A	#N/A	#N/A	#N/A	#N/A	not quant.	not quant.	#N/A	#N/A	#N/A	1	5.6	5	not quant.	not quant.	not quant.	not quant.
PBANKA_0836800	product=erythrocyte membrane associated protein 1 (EMAP1) location=PbANKA_08_v3:1349533-1351266(-) length=330 sequence_SO=chromosome SO=protein_coding	#N/A	#N/A	#N/A	#N/A	#N/A	#N/A	not quant.	not quant.	#N/A	#N/A	#N/A	1	17.6	5	not quant.	not quant.	not quant.	not quant.
PBANKA_0938400	product=endoplasmic reticulum-resident calcium binding protein, putative (ERC) location=PbANKA_09_v3:1379325-1380353(+) length=342 sequence_SO=chromosome SO=protein_coding	#N/A	#N/A	#N/A	#N/A	#N/A	#N/A	not quant.	not quant.	#N/A	#N/A	#N/A	1	20.5	4	not quant.	not quant.	not quant.	not quant.
PBANKA_1007200	product=replication protein A1, large subunit, putative (RPA1) location=PbANKA_10_v3:344589-348101(-) length=1170 sequence_SO=chromosome SO=protein_coding	#N/A	#N/A	#N/A	#N/A	#N/A	#N/A	not quant.	not quant.	#N/A	#N/A	#N/A	1	10	5	not quant.	not quant.	not quant.	not quant.
PBANKA_1337500	product=conserved Plasmodium protein, unknown function location=PbANKA_13_v3:1476711-1487850(+) length=3198 sequence_SO=chromosome SO=protein_coding	#N/A	#N/A	#N/A	#N/A	#N/A	#N/A	not quant.	not quant.	#N/A	#N/A	#N/A	1	5	5	not quant.	not quant.	not quant.	not quant.
PBANKA_1434700	product=clathrin heavy chain, putative location=PbANKA_14_v3:1303281-1309241(+) length=1986 sequence_SO=chromosome SO=protein_coding	#N/A	#N/A	#N/A	#N/A	#N/A	#N/A	not quant.	not quant.	#N/A	#N/A	#N/A	1	4.3	6	not quant.	not quant.	not quant.	not quant.
PBANKA_1225900	product=conserved Plasmodium protein, unknown function location=PbANKA_12_v3:978311-984484(+) length=2057 sequence_SO=chromosome SO=protein_coding	#N/A	#N/A	#N/A	#N/A	#N/A	#N/A	not quant.	not quant.	0.9019	2.6	2	#N/A	#N/A	#N/A	not quant.	not quant.	not quant.	not quant.
PBANKA_0412000	product=DER1-like protein, putative location=PbANKA_04_v3:428593-429726(-) length=377 sequence_SO=chromosome SO=protein_coding	#N/A	#N/A	#N/A	#N/A	#N/A	#N/A	not quant.	not quant.	0.9056	11.1	1	#N/A	#N/A	#N/A	not quant.	not quant.	not quant.	not quant.
PBANKA_1005400	product=conserved Plasmodium protein, unknown function location=PbANKA_10_v3:280212-285029(+) length=1605 sequence_SO=chromosome SO=protein_coding	#N/A	#N/A	#N/A	0.9793	5.4	2	not quant.	not quant.	0.9099	3.5	3	#N/A	#N/A	#N/A	not quant.	not quant.	not quant.	not quant.
PBANKA_1108500	product=conserved Plasmodium protein, unknown function location=PbANKA_11_v3:328926-336572(+) length=2548 sequence_SO=chromosome SO=protein_coding	0.9747	2.8	3	0.9993	3.8	4	not quant.	not quant.	0.9122	2.5	2	#N/A	#N/A	#N/A	not quant.	not quant.	not quant.	not quant.
PBANKA_0316800	product=erythrocyte membrane associated protein 2 (EMAP2) location=PbANKA_03_v3:585675-586962(+) length=387 sequence_SO=chromosome SO=protein_coding	#N/A	#N/A	#N/A	#N/A	#N/A	#N/A	not quant.	not quant.	0.9132	4.9	1	#N/A	#N/A	#N/A	not quant.	not quant.	not quant.	not quant.
PBANKA_1324200	product=conserved Plasmodium protein, unknown function location=PbANKA_13_v3:972304-976236(+) length=1310 sequence_SO=chromosome SO=protein_coding	#N/A	#N/A	#N/A	#N/A	#N/A	#N/A	not quant.	not quant.	0.9148	2.3	1	#N/A	#N/A	#N/A	not quant.	not quant.	not quant.	not quant.
PBANKA_0214400	product=transcription factor with AP2 domain(s) (AP2-L) location=PbANKA_02_v3:543241-547059(+) length=1272 sequence_SO=chromosome SO=protein_coding	#N/A	#N/A	#N/A	#N/A	#N/A	#N/A	not quant.	not quant.	0.9158	4.7	2	#N/A	#N/A	#N/A	not quant.	not quant.	not quant.	not quant.
PBANKA_1355500	product=casein kinase II beta chain, putative (CK2beta2) location=PbANKA_13_v3:2089517-2090765(-) length=344 sequence_SO=chromosome SO=protein_coding	#N/A	#N/A	#N/A	#N/A	#N/A	#N/A	not quant.	not quant.	0.9168	7.8	1	#N/A	#N/A	#N/A	not quant.	not quant.	not quant.	not quant.
PBANKA_1325800	product=conserved Plasmodium protein, unknown function location=PbANKA_13_v3:1014792-1018514(-) length=1240 sequence_SO=chromosome SO=protein_coding	#N/A	#N/A	#N/A	#N/A	#N/A	#N/A	not quant.	not quant.	0.9184	1.4	2	#N/A	#N/A	#N/A	not quant.	not quant.	not quant.	not quant.
PBANKA_1142100	product=conserved Plasmodium protein, unknown function location=PbANKA_11_v3:1576020-1587091(-) length=3350 sequence_SO=chromosome SO=protein_coding	#N/A	#N/A	#N/A	#N/A	#N/A	#N/A	not quant.	not quant.	0.9204	2.1	4	#N/A	#N/A	#N/A	not quant.	not quant.	not quant.	not quant.
PBANKA_0805800	product=RNA-binding protein, putative location=PbANKA_08_v3:284158-285345(-) length=270 sequence_SO=chromosome SO=protein_coding	#N/A	#N/A	#N/A	#N/A	#N/A	#N/A	not quant.	not quant.	0.9212	5.2	1	#N/A	#N/A	#N/A	not quant.	not quant.	not quant.	not quant.
PBANKA_0307800	product=conserved Plasmodium protein, unknown function location=PbANKA_03_v3:272847-273695(-) length=282 sequence_SO=chromosome SO=protein_coding	0.9332	7.8	1	0.9947	5.3	1	not quant.	not quant.	0.9231	9.9	2	#N/A	#N/A	#N/A	not quant.	not quant.	not quant.	not quant.
PBANKA_1206100	product=eukaryotic translation initiation factor 3 subunit D, putative (EIF3D) location=PbANKA_12_v3:240629-242242(+) length=537 sequence_SO=chromosome SO=protein_coding	#N/A	#N/A	#N/A	#N/A	#N/A	#N/A	not quant.	not quant.	0.9234	6.3	1	#N/A	#N/A	#N/A	not quant.	not quant.	not quant.	not quant.
PBANKA_1225600	product=alpha/beta hydrolase, putative location=PbANKA_12_v3:971687-973149(+) length=243 sequence_SO=chromosome SO=protein_coding	0.9547	3.3	1	#N/A	#N/A	#N/A	not quant.	not quant.	0.9237	3.3	1	#N/A	#N/A	#N/A	not quant.	not quant.	not quant.	not quant.
PBANKA_1238600	product=transporter, putative location=PbANKA_12_v3:1481994-1484114(+) length=706 sequence_SO=chromosome SO=protein_coding	#N/A	#N/A	#N/A	#N/A	#N/A	#N/A	not quant.	not quant.	0.924	3.1	1	#N/A	#N/A	#N/A	not quant.	not quant.	not quant.	not quant.
PBANKA_0909800	product=RNA-binding protein, putative location=PbANKA_09_v3:350819-355261(-) length=1480 sequence_SO=chromosome SO=protein_coding	#N/A	#N/A	#N/A	#N/A	#N/A	#N/A	not quant.	not quant.	0.9269	4.5	1	#N/A	#N/A	#N/A	not quant.	not quant.	not quant.	not quant.
PBANKA_1035700	product=WD repeat-containing protein 65, putative (WDR65) location=PbANKA_10_v3:1448272-1452785(+) length=1440 sequence_SO=chromosome SO=protein_coding	#N/A	#N/A	#N/A	#N/A	#N/A	#N/A	not quant.	not quant.	0.931	2	1	#N/A	#N/A	#N/A	not quant.	not quant.	not quant.	not quant.
PBANKA_0716100	product=conserved Plasmodium protein, unknown function location=PbANKA_07_v3:592744-597471(-) length=1445 sequence_SO=chromosome SO=protein_coding	0.916	3.4	2	#N/A	#N/A	#N/A	not quant.	not quant.	0.9363	7.5	5	#N/A	#N/A	#N/A	not quant.	not quant.	not quant.	not quant.
PBANKA_0108400	product=conserved Plasmodium protein, unknown function location=PbANKA_01_v3:347207-352450(+) length=1747 sequence_SO=chromosome SO=protein_coding,Uncharacterized protein OS=Plasmodium berghei GN=PBK173_000013300 PE=4 SV=1	#N/A	#N/A	#N/A	#N/A	#N/A	#N/A	not quant.	not quant.	0.9375	1.9	2	#N/A	#N/A	#N/A	not quant.	not quant.	not quant.	not quant.
PBANKA_0620800	product=conserved Plasmodium protein, unknown function location=PbANKA_06_v3:830151-831830(+) length=559 sequence_SO=chromosome SO=protein_coding	#N/A	#N/A	#N/A	#N/A	#N/A	#N/A	not quant.	not quant.	0.9422	13.1	2	#N/A	#N/A	#N/A	not quant.	not quant.	not quant.	not quant.
PBANKA_1450500	product=pre-mRNA-splicing factor SYF1, putative (XAB2) location=PbANKA_14_v3:1955827-1959128(-) length=915 sequence_SO=chromosome SO=protein_coding	#N/A	#N/A	#N/A	#N/A	#N/A	#N/A	not quant.	not quant.	0.9445	1.7	1	#N/A	#N/A	#N/A	not quant.	not quant.	not quant.	not quant.
PBANKA_1006300	product=sporozoite micronemal protein essential for cell traversal (PLP1) location=PbANKA_10_v3:312525-316059(-) length=810 sequence_SO=chromosome SO=protein_coding	#N/A	#N/A	#N/A	#N/A	#N/A	#N/A	not quant.	not quant.	0.9454	6.4	1	#N/A	#N/A	#N/A	not quant.	not quant.	not quant.	not quant.
PBANKA_1454300	product=vacuolar protein sorting-associated protein 16, putative (VPS16) location=PbANKA_14_v3:2103449-2106346(-) length=965 sequence_SO=chromosome SO=protein_coding	#N/A	#N/A	#N/A	#N/A	#N/A	#N/A	not quant.	not quant.	0.9459	3.5	1	#N/A	#N/A	#N/A	not quant.	not quant.	not quant.	not quant.
PBANKA_0209300	product=actin-related protein (ARP1) location=PbANKA_02_v3:324779-326996(+) length=384 sequence_SO=chromosome SO=protein_coding	#N/A	#N/A	#N/A	#N/A	#N/A	#N/A	not quant.	not quant.	0.9462	9.1	1	#N/A	#N/A	#N/A	not quant.	not quant.	not quant.	not quant.
PBANKA_1335100	product=conserved Plasmodium protein, unknown function location=PbANKA_13_v3:1399273-1405343(-) length=1899 sequence_SO=chromosome SO=protein_coding	#N/A	#N/A	#N/A	#N/A	#N/A	#N/A	not quant.	not quant.	0.9487	0.9	2	#N/A	#N/A	#N/A	not quant.	not quant.	not quant.	not quant.
PBANKA_0418500	product=Plasmodium exported protein, unknown function location=PbANKA_04_v3:710590-712172(+) length=478 sequence_SO=chromosome SO=protein_coding,Uncharacterized protein (Fragment) OS=Plasmodium berghei GN=PBK173_000515800 PE=4 SV=1	#N/A	#N/A	#N/A	#N/A	#N/A	#N/A	not quant.	not quant.	0.9488	24.4	1	#N/A	#N/A	#N/A	not quant.	not quant.	not quant.	not quant.
PBANKA_1105400	product=small ubiquitin-related modifier, putative (SUMO) location=PbANKA_11_v3:228137-228625(-) length=99 sequence_SO=chromosome SO=protein_coding	#N/A	#N/A	#N/A	0.9811	24.2	1	not quant.	not quant.	0.9494	24.2	1	#N/A	#N/A	#N/A	not quant.	not quant.	not quant.	not quant.
PBANKA_1327900	product=conserved Plasmodium protein, unknown function location=PbANKA_13_v3:1110248-1119646(+) length=2942 sequence_SO=chromosome SO=protein_coding	0.9641	3.2	3	0.9621	2.5	4	not quant.	not quant.	0.9523	1.8	3	#N/A	#N/A	#N/A	not quant.	not quant.	not quant.	not quant.
PBANKA_0621300	product=conserved Plasmodium protein, unknown function location=PbANKA_06_v3:844027-849515(+) length=1737 sequence_SO=chromosome SO=protein_coding	0.9997	4.8	4	0.9217	3.2	1	not quant.	not quant.	0.9537	6.2	5	#N/A	#N/A	#N/A	not quant.	not quant.	not quant.	not quant.
PBANKA_1303200	product=conserved Plasmodium protein, unknown function location=PbANKA_13_v3:187107-192306(+) length=1671 sequence_SO=chromosome SO=protein_coding	#N/A	#N/A	#N/A	#N/A	#N/A	#N/A	not quant.	not quant.	0.954	5.7	4	#N/A	#N/A	#N/A	not quant.	not quant.	not quant.	not quant.
PBANKA_1443600	product=conserved Plasmodium protein, unknown function location=PbANKA_14_v3:1668537-1673051(-) length=1504 sequence_SO=chromosome SO=protein_coding	#N/A	#N/A	#N/A	0.9961	4.3	3	not quant.	not quant.	0.9543	5.1	3	#N/A	#N/A	#N/A	not quant.	not quant.	not quant.	not quant.
PBANKA_0517200	product=haloacid dehalogenase-like hydrolase, putative (HAD1) location=PbANKA_05_v3:632383-633273(+) length=296 sequence_SO=chromosome SO=protein_coding	#N/A	#N/A	#N/A	0.9749	13.5	2	not quant.	not quant.	0.9547	9.8	3	#N/A	#N/A	#N/A	not quant.	not quant.	not quant.	not quant.
PBANKA_0309200	product=conserved Plasmodium protein, unknown function location=PbANKA_03_v3:317436-327310(-) length=3235 sequence_SO=chromosome SO=protein_coding	#N/A	#N/A	#N/A	#N/A	#N/A	#N/A	not quant.	not quant.	0.9549	3.8	4	#N/A	#N/A	#N/A	not quant.	not quant.	not quant.	not quant.
PBANKA_0932600	product=conserved Plasmodium protein, unknown function location=PbANKA_09_v3:1187609-1189728(+) length=300 sequence_SO=chromosome SO=protein_coding	#N/A	#N/A	#N/A	#N/A	#N/A	#N/A	not quant.	not quant.	0.956	13	1	#N/A	#N/A	#N/A	not quant.	not quant.	not quant.	not quant.
PBANKA_0934600	product=conserved Plasmodium protein, unknown function location=PbANKA_09_v3:1249184-1266006(-) length=5317 sequence_SO=chromosome SO=protein_coding	0.9723	1.7	3	#N/A	#N/A	#N/A	not quant.	not quant.	0.957	1.6	4	#N/A	#N/A	#N/A	not quant.	not quant.	not quant.	not quant.
PBANKA_1320100	product=conserved Plasmodium protein, unknown function (UIS25) location=PbANKA_13_v3:827417-830117(-) length=789 sequence_SO=chromosome SO=protein_coding	#N/A	#N/A	#N/A	#N/A	#N/A	#N/A	not quant.	not quant.	0.9572	1.4	1	#N/A	#N/A	#N/A	not quant.	not quant.	not quant.	not quant.
PBANKA_0943600	product=60S acidic ribosomal protein P1, putative location=PbANKA_09_v3:1584126-1584783(+) length=119 sequence_SO=chromosome SO=protein_coding	#N/A	#N/A	#N/A	#N/A	#N/A	#N/A	not quant.	not quant.	0.9578	12.6	1	#N/A	#N/A	#N/A	not quant.	not quant.	not quant.	not quant.
PBANKA_1208200	product=kinesin-4, putative location=PbANKA_12_v3:319250-328217(-) length=2876 sequence_SO=chromosome SO=protein_coding,Kinesin-4, putative OS=Plasmodium berghei GN=PBK173_000321400 PE=3 SV=1	1	6.6	6	1	7.8	7	not quant.	not quant.	0.9594	2.6	3	#N/A	#N/A	#N/A	not quant.	not quant.	not quant.	not quant.
PBANKA_1433800	product=conserved Plasmodium protein, unknown function location=PbANKA_14_v3:1256941-1263363(-) length=2042 sequence_SO=chromosome SO=protein_coding	#N/A	#N/A	#N/A	#N/A	#N/A	#N/A	not quant.	not quant.	0.961	4.6	4	#N/A	#N/A	#N/A	not quant.	not quant.	not quant.	not quant.
PBANKA_1240600	product=inner membrane complex protein 1g, putative (IMC1g) location=PbANKA_12_v3:1554592-1555485(+) length=297 sequence_SO=chromosome SO=protein_coding	0.9954	11.1	1	0.9957	11.1	2	not quant.	not quant.	0.9622	18.2	2	#N/A	#N/A	#N/A	not quant.	not quant.	not quant.	not quant.
PBANKA_1227600	product=adenylyl cyclase beta, putative (ACbeta) location=PbANKA_12_v3:1052385-1058007(-) length=1681 sequence_SO=chromosome SO=protein_coding	#N/A	#N/A	#N/A	#N/A	#N/A	#N/A	not quant.	not quant.	0.9629	1.1	2	#N/A	#N/A	#N/A	not quant.	not quant.	not quant.	not quant.
PBANKA_1442200	product=cyclin-related protein, putative location=PbANKA_14_v3:1598986-1615105(-) length=5372 sequence_SO=chromosome SO=protein_coding	0.9591	2.1	3	0.9975	4.2	6	not quant.	not quant.	0.9653	4.9	3	#N/A	#N/A	#N/A	not quant.	not quant.	not quant.	not quant.
PBANKA_1038200	product=nuclear formin-like protein (MISFIT) location=PbANKA_10_v3:1532517-1537402(+) length=1594 sequence_SO=chromosome SO=protein_coding	#N/A	#N/A	#N/A	#N/A	#N/A	#N/A	not quant.	not quant.	0.9668	3.3	3	#N/A	#N/A	#N/A	not quant.	not quant.	not quant.	not quant.
PBANKA_1023100	product=conserved Plasmodium protein, unknown function location=PbANKA_10_v3:924629-929200(+) length=1523 sequence_SO=chromosome SO=protein_coding	#N/A	#N/A	#N/A	#N/A	#N/A	#N/A	not quant.	not quant.	0.9672	6.6	3	#N/A	#N/A	#N/A	not quant.	not quant.	not quant.	not quant.
PBANKA_0110100	product=conserved Plasmodium protein, unknown function location=PbANKA_01_v3:400224-408553(-) length=2611 sequence_SO=chromosome SO=protein_coding	#N/A	#N/A	#N/A	#N/A	#N/A	#N/A	not quant.	not quant.	0.9719	2.6	2	#N/A	#N/A	#N/A	not quant.	not quant.	not quant.	not quant.
PBANKA_1126800	product=HECT-domain (ubiquitin-transferase), putative location=PbANKA_11_v3:979123-1005810(-) length=8895 sequence_SO=chromosome SO=protein_coding	1	4.3	8	#N/A	#N/A	#N/A	not quant.	not quant.	0.9721	2	2	#N/A	#N/A	#N/A	not quant.	not quant.	not quant.	not quant.
PBANKA_0506300	product=conserved Plasmodium protein, unknown function location=PbANKA_05_v3:267280-268202(-) length=255 sequence_SO=chromosome SO=protein_coding	#N/A	#N/A	#N/A	#N/A	#N/A	#N/A	not quant.	not quant.	0.9731	4.7	1	#N/A	#N/A	#N/A	not quant.	not quant.	not quant.	not quant.
PBANKA_0942800	product=syntaxin, putative location=PbANKA_09_v3:1547085-1548779(+) length=351 sequence_SO=chromosome SO=protein_coding	#N/A	#N/A	#N/A	#N/A	#N/A	#N/A	not quant.	not quant.	0.9736	11.4	2	#N/A	#N/A	#N/A	not quant.	not quant.	not quant.	not quant.
PBANKA_1211300	product=autophagy-related protein 18, putative (ATG18) location=PbANKA_12_v3:416933-418179(-) length=380 sequence_SO=chromosome SO=protein_coding	#N/A	#N/A	#N/A	0.9927	9.5	2	not quant.	not quant.	0.9743	3.4	1	#N/A	#N/A	#N/A	not quant.	not quant.	not quant.	not quant.
PBANKA_0404800	product=FAD-dependent glycerol-3-phosphate dehydrogenase, putative location=PbANKA_04_v3:181072-182955(+) length=627 sequence_SO=chromosome SO=protein_coding	#N/A	#N/A	#N/A	#N/A	#N/A	#N/A	not quant.	not quant.	0.9752	2.7	1	#N/A	#N/A	#N/A	not quant.	not quant.	not quant.	not quant.
PBANKA_1452800	product=cell cycle control protein, putative location=PbANKA_14_v3:2028843-2031548(+) length=901 sequence_SO=chromosome SO=protein_coding	#N/A	#N/A	#N/A	0.9974	8.2	3	not quant.	not quant.	0.9764	7	4	#N/A	#N/A	#N/A	not quant.	not quant.	not quant.	not quant.
PBANKA_1136900	product=E3 SUMO-protein ligase PIAS, putative (PIAS) location=PbANKA_11_v3:1388670-1392772(-) length=912 sequence_SO=chromosome SO=protein_coding	#N/A	#N/A	#N/A	#N/A	#N/A	#N/A	not quant.	not quant.	0.9787	4.2	1	#N/A	#N/A	#N/A	not quant.	not quant.	not quant.	not quant.
PBANKA_0406200	product=conserved Plasmodium protein, unknown function location=PbANKA_04_v3:219037-230225(-) length=3624 sequence_SO=chromosome SO=protein_coding	#N/A	#N/A	#N/A	0.9887	1.9	1	not quant.	not quant.	0.979	1.8	2	#N/A	#N/A	#N/A	not quant.	not quant.	not quant.	not quant.
PBANKA_0928800	product=splicing factor U2AF small subunit, putative (U2AF1) location=PbANKA_09_v3:1065262-1066176(+) length=304 sequence_SO=chromosome SO=protein_coding	0.9995	22.4	4	0.9996	17.4	3	not quant.	not quant.	0.9804	11.2	2	#N/A	#N/A	#N/A	not quant.	not quant.	not quant.	not quant.
PBANKA_0831500	product=conserved Plasmodium protein, unknown function location=PbANKA_08_v3:1192004-1204837(+) length=4154 sequence_SO=chromosome SO=protein_coding	0.9967	3.8	5	0.9999	2.8	4	not quant.	not quant.	0.9812	2	6	#N/A	#N/A	#N/A	not quant.	not quant.	not quant.	not quant.
PBANKA_0903700	product=cysteine-rich PDZ-binding protein, putative (CRIPT) location=PbANKA_09_v3:133999-134667(+) length=90 sequence_SO=chromosome SO=protein_coding	#N/A	#N/A	#N/A	0.9963	43.3	2	not quant.	not quant.	0.9824	28.9	2	#N/A	#N/A	#N/A	not quant.	not quant.	not quant.	not quant.
PBANKA_0916800	product=conserved Plasmodium protein, unknown function location=PbANKA_09_v3:636875-641537(+) length=1508 sequence_SO=chromosome SO=protein_coding	#N/A	#N/A	#N/A	#N/A	#N/A	#N/A	not quant.	not quant.	0.9828	2.5	3	#N/A	#N/A	#N/A	not quant.	not quant.	not quant.	not quant.
PBANKA_1228100	product=transcription factor with AP2 domain(s), putative (ApiAP2) location=PbANKA_12_v3:1076110-1082238(+) length=2010 sequence_SO=chromosome SO=protein_coding	#N/A	#N/A	#N/A	#N/A	#N/A	#N/A	not quant.	not quant.	0.9829	3.1	1	#N/A	#N/A	#N/A	not quant.	not quant.	not quant.	not quant.
PBANKA_1343400	product=conserved Plasmodium protein, unknown function location=PbANKA_13_v3:1707170-1714900(+) length=2411 sequence_SO=chromosome SO=protein_coding	#N/A	#N/A	#N/A	#N/A	#N/A	#N/A	not quant.	not quant.	0.9852	1	2	#N/A	#N/A	#N/A	not quant.	not quant.	not quant.	not quant.
PBANKA_1302000	product=conserved Plasmodium protein, unknown function location=PbANKA_13_v3:119343-132712(+) length=4291 sequence_SO=chromosome SO=protein_coding	#N/A	#N/A	#N/A	0.9667	3.2	2	not quant.	not quant.	0.9858	1.3	5	#N/A	#N/A	#N/A	not quant.	not quant.	not quant.	not quant.
PBANKA_0806100	product=conserved Plasmodium protein, unknown function location=PbANKA_08_v3:294160-296634(+) length=824 sequence_SO=chromosome SO=protein_coding	#N/A	#N/A	#N/A	#N/A	#N/A	#N/A	not quant.	not quant.	0.989	2.8	1	#N/A	#N/A	#N/A	not quant.	not quant.	not quant.	not quant.
PBANKA_0938300	product=heat shock protein, putative location=PbANKA_09_v3:1375279-1376940(+) length=553 sequence_SO=chromosome SO=protein_coding	#N/A	#N/A	#N/A	0.9915	8.3	2	not quant.	not quant.	0.9905	9.4	1	#N/A	#N/A	#N/A	not quant.	not quant.	not quant.	not quant.
PBANKA_0100081	product=PIR protein, pseudogene location=PbANKA_01_v3:24218-25286(-) length=291 sequence_SO=chromosome SO=protein_coding	#N/A	#N/A	#N/A	#N/A	#N/A	#N/A	not quant.	not quant.	0.9919	9.3	2	#N/A	#N/A	#N/A	not quant.	not quant.	not quant.	not quant.
PBANKA_1234300	product=carbon catabolite repressor protein 4, putative (CCR4) location=PbANKA_12_v3:1311769-1317163(-) length=1758 sequence_SO=chromosome SO=protein_coding	#N/A	#N/A	#N/A	#N/A	#N/A	#N/A	not quant.	not quant.	0.9921	5.7	4	#N/A	#N/A	#N/A	not quant.	not quant.	not quant.	not quant.
PBANKA_1316100	product=conserved Plasmodium protein, unknown function location=PbANKA_13_v3:677676-679955(+) length=759 sequence_SO=chromosome SO=protein_coding	#N/A	#N/A	#N/A	#N/A	#N/A	#N/A	not quant.	not quant.	0.9925	5.1	2	#N/A	#N/A	#N/A	not quant.	not quant.	not quant.	not quant.
PBANKA_0815500	product=conserved Plasmodium protein, unknown function location=PbANKA_08_v3:648109-652724(-) length=1475 sequence_SO=chromosome SO=protein_coding	#N/A	#N/A	#N/A	#N/A	#N/A	#N/A	not quant.	not quant.	0.9925	7.3	4	#N/A	#N/A	#N/A	not quant.	not quant.	not quant.	not quant.
PBANKA_1305200	product=serine/threonine protein kinase, putative location=PbANKA_13_v3:267718-274858(+) length=2166 sequence_SO=chromosome SO=protein_coding	0.9974	1.5	1	#N/A	#N/A	#N/A	not quant.	not quant.	0.9947	2.1	2	#N/A	#N/A	#N/A	not quant.	not quant.	not quant.	not quant.
PBANKA_1403800	product=conserved Plasmodium protein, unknown function location=PbANKA_14_v3:213136-223402(-) length=3368 sequence_SO=chromosome SO=protein_coding	#N/A	#N/A	#N/A	#N/A	#N/A	#N/A	not quant.	not quant.	0.9952	1.5	3	#N/A	#N/A	#N/A	not quant.	not quant.	not quant.	not quant.
PBANKA_0213200	product=conserved Plasmodium protein, unknown function location=PbANKA_02_v3:487985-495028(+) length=2347 sequence_SO=chromosome SO=protein_coding	#N/A	#N/A	#N/A	#N/A	#N/A	#N/A	not quant.	not quant.	0.9953	3.9	3	#N/A	#N/A	#N/A	not quant.	not quant.	not quant.	not quant.
PBANKA_1239400	product=50S ribosomal protein L12, apicoplast, putative location=PbANKA_12_v3:1508695-1509399(+) length=234 sequence_SO=chromosome SO=protein_coding	#N/A	#N/A	#N/A	0.9028	13.7	2	not quant.	not quant.	0.9969	4.7	1	#N/A	#N/A	#N/A	not quant.	not quant.	not quant.	not quant.
PBANKA_0809400	product=P1 nuclease, putative location=PbANKA_08_v3:438001-439616(-) length=404 sequence_SO=chromosome SO=protein_coding	#N/A	#N/A	#N/A	0.9976	10.6	2	not quant.	not quant.	0.9969	6.9	1	#N/A	#N/A	#N/A	not quant.	not quant.	not quant.	not quant.
PBANKA_0512800	product=merozoite TRAP-like protein, putative (MTRAP) location=PbANKA_05_v3:494522-496495(+) length=618 sequence_SO=chromosome SO=protein_coding	#N/A	#N/A	#N/A	1	12.9	3	not quant.	not quant.	0.9969	6.1	1	#N/A	#N/A	#N/A	not quant.	not quant.	not quant.	not quant.
PBANKA_1136700	product=guanylyl cyclase beta (GCbeta) location=PbANKA_11_v3:1376352-1387510(+) length=3004 sequence_SO=chromosome SO=protein_coding	0.9995	5.1	9	#N/A	#N/A	#N/A	not quant.	not quant.	0.9969	1.9	1	#N/A	#N/A	#N/A	not quant.	not quant.	not quant.	not quant.
PBANKA_0802300	product=E3 ubiquitin-protein ligase, putative location=PbANKA_08_v3:129533-141175(-) length=3439 sequence_SO=chromosome SO=protein_coding	0.9996	5.3	6	#N/A	#N/A	#N/A	not quant.	not quant.	0.9969	8.2	1	#N/A	#N/A	#N/A	not quant.	not quant.	not quant.	not quant.
PBANKA_1234000	product=V-type proton ATPase 16 kDa proteolipid subunit, putative location=PbANKA_12_v3:1303079-1304321(-) length=165 sequence_SO=chromosome SO=protein_coding	#N/A	#N/A	#N/A	#N/A	#N/A	#N/A	not quant.	not quant.	0.9969	18.8	1	#N/A	#N/A	#N/A	not quant.	not quant.	not quant.	not quant.
PBANKA_1328700	product=tRNA 3'-trailer sequence RNase, putative location=PbANKA_13_v3:1143491-1147036(+) length=862 sequence_SO=chromosome SO=protein_coding	#N/A	#N/A	#N/A	#N/A	#N/A	#N/A	not quant.	not quant.	0.9969	2.1	1	#N/A	#N/A	#N/A	not quant.	not quant.	not quant.	not quant.
PBANKA_1355600	product=sporozoite protein essential for cell traversal (SPECT1) location=PbANKA_13_v3:2092533-2093850(-) length=241 sequence_SO=chromosome SO=protein_coding	#N/A	#N/A	#N/A	#N/A	#N/A	#N/A	not quant.	not quant.	0.9969	10.8	1	#N/A	#N/A	#N/A	not quant.	not quant.	not quant.	not quant.
PBANKA_1212200	product=conserved Plasmodium protein, unknown function location=PbANKA_12_v3:459632-461536(+) length=452 sequence_SO=chromosome SO=protein_coding	#N/A	#N/A	#N/A	#N/A	#N/A	#N/A	not quant.	not quant.	0.9969	5.5	1	#N/A	#N/A	#N/A	not quant.	not quant.	not quant.	not quant.
PBANKA_0944061	product=BIR protein location=PbANKA_09_v3:1621446-1622514(+) length=290 sequence_SO=chromosome SO=protein_coding	#N/A	#N/A	#N/A	#N/A	#N/A	#N/A	not quant.	not quant.	0.9969	9	1	#N/A	#N/A	#N/A	not quant.	not quant.	not quant.	not quant.
PBANKA_0836900	product=BIR protein location=PbANKA_08_v3:1359121-1360382(+) length=339 sequence_SO=chromosome SO=protein_coding	#N/A	#N/A	#N/A	#N/A	#N/A	#N/A	not quant.	not quant.	0.9969	2.4	1	#N/A	#N/A	#N/A	not quant.	not quant.	not quant.	not quant.
PBANKA_0302300	product=aspartate aminotransferase, putative (AspAT) location=PbANKA_03_v3:74002-75234(-) length=410 sequence_SO=chromosome SO=protein_coding	#N/A	#N/A	#N/A	#N/A	#N/A	#N/A	not quant.	not quant.	0.9969	4.1	1	#N/A	#N/A	#N/A	not quant.	not quant.	not quant.	not quant.
PBANKA_1330600	product=1-deoxy-D-xylulose 5-phosphate reductoisomerase, putative (DXR) location=PbANKA_13_v3:1239374-1240861(+) length=495 sequence_SO=chromosome SO=protein_coding	#N/A	#N/A	#N/A	#N/A	#N/A	#N/A	not quant.	not quant.	0.9969	4.8	1	#N/A	#N/A	#N/A	not quant.	not quant.	not quant.	not quant.
PBANKA_1303700	product=vesicle-associated membrane protein, putative location=PbANKA_13_v3:208611-209546(+) length=234 sequence_SO=chromosome SO=protein_coding	#N/A	#N/A	#N/A	#N/A	#N/A	#N/A	not quant.	not quant.	0.9969	6	1	#N/A	#N/A	#N/A	not quant.	not quant.	not quant.	not quant.
PBANKA_0806400	product=conserved protein, unknown function location=PbANKA_08_v3:306038-307697(+) length=423 sequence_SO=chromosome SO=protein_coding	#N/A	#N/A	#N/A	#N/A	#N/A	#N/A	not quant.	not quant.	0.9969	5.7	1	#N/A	#N/A	#N/A	not quant.	not quant.	not quant.	not quant.
PBANKA_1003100	product=pre-mRNA-processing-splicing factor 8, putative (PRPF8) location=PbANKA_10_v3:193714-202860(+) length=2949 sequence_SO=chromosome SO=protein_coding	#N/A	#N/A	#N/A	#N/A	#N/A	#N/A	not quant.	not quant.	0.9969	1.7	2	#N/A	#N/A	#N/A	not quant.	not quant.	not quant.	not quant.
PBANKA_1332600	product=conserved Plasmodium protein, unknown function location=PbANKA_13_v3:1316699-1318807(-) length=702 sequence_SO=chromosome SO=protein_coding	0.973	7	1	0.9955	5.8	2	not quant.	not quant.	0.997	5.8	1	#N/A	#N/A	#N/A	not quant.	not quant.	not quant.	not quant.
PBANKA_0501300	product=DNA polymerase delta catalytic subunit, putative location=PbANKA_05_v3:53651-56944(+) length=1097 sequence_SO=chromosome SO=protein_coding	0.9974	3	1	#N/A	#N/A	#N/A	not quant.	not quant.	0.997	2.4	1	#N/A	#N/A	#N/A	not quant.	not quant.	not quant.	not quant.
PBANKA_1343200	product=conserved Plasmodium protein, unknown function location=PbANKA_13_v3:1694971-1701888(-) length=2305 sequence_SO=chromosome SO=protein_coding	#N/A	#N/A	#N/A	#N/A	#N/A	#N/A	not quant.	not quant.	0.997	2.8	1	#N/A	#N/A	#N/A	not quant.	not quant.	not quant.	not quant.
PBANKA_0713200	product=conserved Plasmodium protein, unknown function location=PbANKA_07_v3:505213-508321(+) length=962 sequence_SO=chromosome SO=protein_coding	#N/A	#N/A	#N/A	#N/A	#N/A	#N/A	not quant.	not quant.	0.997	5.4	1	#N/A	#N/A	#N/A	not quant.	not quant.	not quant.	not quant.
PBANKA_1137000	product=bergheilysin (BLN) location=PbANKA_11_v3:1396544-1399993(+) length=1149 sequence_SO=chromosome SO=protein_coding	#N/A	#N/A	#N/A	#N/A	#N/A	#N/A	not quant.	not quant.	0.997	3.1	1	#N/A	#N/A	#N/A	not quant.	not quant.	not quant.	not quant.
PBANKA_1134300	product=patatin-like phospholipase, putative location=PbANKA_11_v3:1283554-1290029(-) length=2096 sequence_SO=chromosome SO=protein_coding	0.9565	2.7	4	#N/A	#N/A	#N/A	not quant.	not quant.	0.9971	5.4	4	#N/A	#N/A	#N/A	not quant.	not quant.	not quant.	not quant.
PBANKA_0621400	product=conserved Plasmodium protein, unknown function location=PbANKA_06_v3:849876-853581(-) length=1132 sequence_SO=chromosome SO=protein_coding	#N/A	#N/A	#N/A	#N/A	#N/A	#N/A	not quant.	not quant.	0.9972	6.4	4	#N/A	#N/A	#N/A	not quant.	not quant.	not quant.	not quant.
PBANKA_1342500	product=conserved Plasmodium protein, unknown function location=PbANKA_13_v3:1670427-1674992(+) length=1521 sequence_SO=chromosome SO=protein_coding	0.9982	4.2	2	0.9993	4.9	3	not quant.	not quant.	0.9974	3.2	2	#N/A	#N/A	#N/A	not quant.	not quant.	not quant.	not quant.
PBANKA_0301900	product=conserved Plasmodium protein, unknown function location=PbANKA_03_v3:59868-65258(-) length=1796 sequence_SO=chromosome SO=protein_coding	#N/A	#N/A	#N/A	#N/A	#N/A	#N/A	not quant.	not quant.	0.9976	1.8	2	#N/A	#N/A	#N/A	not quant.	not quant.	not quant.	not quant.
PBANKA_1412000	product=conserved Plasmodium protein, unknown function location=PbANKA_14_v3:502680-508490(-) length=1936 sequence_SO=chromosome SO=protein_coding	#N/A	#N/A	#N/A	#N/A	#N/A	#N/A	not quant.	not quant.	0.9977	1.2	2	#N/A	#N/A	#N/A	not quant.	not quant.	not quant.	not quant.
PBANKA_1443400	product=conserved Plasmodium protein, unknown function location=PbANKA_14_v3:1656169-1659377(+) length=1019 sequence_SO=chromosome SO=protein_coding	#N/A	#N/A	#N/A	#N/A	#N/A	#N/A	not quant.	not quant.	0.9978	5.1	2	#N/A	#N/A	#N/A	not quant.	not quant.	not quant.	not quant.
PBANKA_1349700	product=conserved Plasmodium protein, unknown function location=PbANKA_13_v3:1906529-1908571(+) length=680 sequence_SO=chromosome SO=protein_coding	#N/A	#N/A	#N/A	#N/A	#N/A	#N/A	not quant.	not quant.	0.9978	3.2	2	#N/A	#N/A	#N/A	not quant.	not quant.	not quant.	not quant.
PBANKA_1115400	product=BolA-like protein, putative location=PbANKA_11_v3:592213-592467(-) length=84 sequence_SO=chromosome SO=protein_coding	0.9974	19	1	0.9965	19	1	not quant.	not quant.	0.998	32.1	2	#N/A	#N/A	#N/A	not quant.	not quant.	not quant.	not quant.
PBANKA_1131600	product=DNA replication licensing factor MCM6, putative (MCM6) location=PbANKA_11_v3:1183549-1186371(+) length=940 sequence_SO=chromosome SO=protein_coding	#N/A	#N/A	#N/A	0.9965	5.7	1	not quant.	not quant.	0.998	6.2	3	#N/A	#N/A	#N/A	not quant.	not quant.	not quant.	not quant.
PBANKA_0939100	product=transcription factor with AP2 domain(s), putative (ApiAP2) location=PbANKA_09_v3:1409725-1414708(+) length=1551 sequence_SO=chromosome SO=protein_coding	#N/A	#N/A	#N/A	#N/A	#N/A	#N/A	not quant.	not quant.	0.998	5.4	3	#N/A	#N/A	#N/A	not quant.	not quant.	not quant.	not quant.
PBANKA_1140200	product=pre-mRNA-splicing factor ATP-dependent RNA helicase PRP16, putative (PRP16) location=PbANKA_11_v3:1523050-1526502(-) length=1150 sequence_SO=chromosome SO=protein_coding	0.9991	5	2	#N/A	#N/A	#N/A	not quant.	not quant.	0.9983	3	2	#N/A	#N/A	#N/A	not quant.	not quant.	not quant.	not quant.
PBANKA_1321400	product=large ribosomal subunit nuclear export factor, putative (UIS20) location=PbANKA_13_v3:882424-886671(+) length=1415 sequence_SO=chromosome SO=protein_coding	#N/A	#N/A	#N/A	#N/A	#N/A	#N/A	not quant.	not quant.	0.9984	2.7	2	#N/A	#N/A	#N/A	not quant.	not quant.	not quant.	not quant.
PBANKA_1416900	product=chromosome segregation protein, putative location=PbANKA_14_v3:672354-676172(-) length=1227 sequence_SO=chromosome SO=protein_coding	#N/A	#N/A	#N/A	#N/A	#N/A	#N/A	not quant.	not quant.	0.9986	2	2	#N/A	#N/A	#N/A	not quant.	not quant.	not quant.	not quant.
PBANKA_1206200	product=histone deacetylase 2, putative (HDA2) location=PbANKA_12_v3:245379-251363(+) length=1994 sequence_SO=chromosome SO=protein_coding	#N/A	#N/A	#N/A	#N/A	#N/A	#N/A	not quant.	not quant.	0.999	4.2	4	#N/A	#N/A	#N/A	not quant.	not quant.	not quant.	not quant.
PBANKA_1435400	product=conserved Plasmodium protein, unknown function location=PbANKA_14_v3:1328312-1335005(-) length=2130 sequence_SO=chromosome SO=protein_coding	0.9547	2.7	3	0.9965	3.2	1	not quant.	not quant.	0.9992	1.1	2	#N/A	#N/A	#N/A	not quant.	not quant.	not quant.	not quant.
PBANKA_1028600	product=conserved Plasmodium protein, unknown function location=PbANKA_10_v3:1165776-1167812(-) length=678 sequence_SO=chromosome SO=protein_coding	#N/A	#N/A	#N/A	#N/A	#N/A	#N/A	not quant.	not quant.	0.9993	10	3	#N/A	#N/A	#N/A	not quant.	not quant.	not quant.	not quant.
PBANKA_1308000	product=conserved Plasmodium protein, unknown function location=PbANKA_13_v3:377305-399741(-) length=6692 sequence_SO=chromosome SO=protein_coding	0.9711	1.6	6	0.9233	2.3	5	not quant.	not quant.	0.9996	1.9	4	#N/A	#N/A	#N/A	not quant.	not quant.	not quant.	not quant.
PBANKA_0712100	product=DNA helicase, putative location=PbANKA_07_v3:462724-466531(+) length=1018 sequence_SO=chromosome SO=protein_coding	#N/A	#N/A	#N/A	#N/A	#N/A	#N/A	not quant.	not quant.	0.9996	3.2	2	#N/A	#N/A	#N/A	not quant.	not quant.	not quant.	not quant.
PBANKA_1406900	product=conserved Plasmodium protein, unknown function location=PbANKA_14_v3:317519-332314(-) length=4864 sequence_SO=chromosome SO=protein_coding	#N/A	#N/A	#N/A	#N/A	#N/A	#N/A	not quant.	not quant.	0.9997	2.3	4	#N/A	#N/A	#N/A	not quant.	not quant.	not quant.	not quant.
PBANKA_1340900	product=conserved Plasmodium protein, unknown function location=PbANKA_13_v3:1601890-1606398(+) length=1502 sequence_SO=chromosome SO=protein_coding	#N/A	#N/A	#N/A	#N/A	#N/A	#N/A	not quant.	not quant.	0.9998	5.2	4	#N/A	#N/A	#N/A	not quant.	not quant.	not quant.	not quant.
PBANKA_0921600	product=RNA-binding protein, putative location=PbANKA_09_v3:785582-787768(-) length=728 sequence_SO=chromosome SO=protein_coding	0.9061	9.6	2	#N/A	#N/A	#N/A	not quant.	not quant.	0.9999	8.5	4	#N/A	#N/A	#N/A	not quant.	not quant.	not quant.	not quant.
PBANKA_1036000	product=conserved Plasmodium protein, unknown function location=PbANKA_10_v3:1459363-1466676(-) length=2437 sequence_SO=chromosome SO=protein_coding	0.9803	4.4	5	0.9704	3.8	3	not quant.	not quant.	1	3.4	4	#N/A	#N/A	#N/A	not quant.	not quant.	not quant.	not quant.
PBANKA_0833600	product=conserved Plasmodium protein, unknown function location=PbANKA_08_v3:1260568-1264813(-) length=1290 sequence_SO=chromosome SO=protein_coding	#N/A	#N/A	#N/A	0.9985	7.2	4	not quant.	not quant.	1	9.8	4	#N/A	#N/A	#N/A	not quant.	not quant.	not quant.	not quant.
PBANKA_0601200	product=dynein heavy chain, putative location=PbANKA_06_v3:109744-131276(+) length=5542 sequence_SO=chromosome SO=protein_coding	0.9764	3.3	5	0.9995	3.4	4	not quant.	not quant.	1	1.6	4	#N/A	#N/A	#N/A	not quant.	not quant.	not quant.	not quant.
PBANKA_0715000	product=vacuolar protein sorting-associated protein 9, putative (VPS9) location=PbANKA_07_v3:559968-564434(+) length=1488 sequence_SO=chromosome SO=protein_coding	0.9999	2.9	3	1	9.2	6	not quant.	not quant.	1	5	5	#N/A	#N/A	#N/A	not quant.	not quant.	not quant.	not quant.
PBANKA_1446800	product=60 kDa chaperonin, putative (CPN60) location=PbANKA_14_v3:1801920-1804555(-) length=707 sequence_SO=chromosome SO=protein_coding	#N/A	#N/A	#N/A	#N/A	#N/A	#N/A	not quant.	not quant.	1	8.5	5	#N/A	#N/A	#N/A	not quant.	not quant.	not quant.	not quant.
PBANKA_0312400	product=DNA-directed RNA polymerase II subunit RPB2, putative (RPB2) location=PbANKA_03_v3:428710-432778(+) length=1312 sequence_SO=chromosome SO=protein_coding	0.9552	2.4	2	0.9013	4	2	not quant.	not quant.	#N/A	#N/A	#N/A	#N/A	#N/A	#N/A	not quant.	not quant.	not quant.	not quant.
PBANKA_0607000	product=conserved Plasmodium protein, unknown function location=PbANKA_06_v3:345940-350322(-) length=1460 sequence_SO=chromosome SO=protein_coding	#N/A	#N/A	#N/A	0.903	6.2	2	not quant.	not quant.	#N/A	#N/A	#N/A	#N/A	#N/A	#N/A	not quant.	not quant.	not quant.	not quant.
PBANKA_0821500	product=conserved Plasmodium protein, unknown function location=PbANKA_08_v3:849431-852907(+) length=1158 sequence_SO=chromosome SO=protein_coding	#N/A	#N/A	#N/A	0.9036	5.9	1	not quant.	not quant.	#N/A	#N/A	#N/A	#N/A	#N/A	#N/A	not quant.	not quant.	not quant.	not quant.
PBANKA_0811400	product=conserved Plasmodium protein, unknown function location=PbANKA_08_v3:512546-519931(+) length=2461 sequence_SO=chromosome SO=protein_coding	0.938	4.4	2	0.905	1.8	3	not quant.	not quant.	#N/A	#N/A	#N/A	#N/A	#N/A	#N/A	not quant.	not quant.	not quant.	not quant.
PBANKA_0304600	product=iron-sulfur assembly protein, putative location=PbANKA_03_v3:147576-148130(-) length=184 sequence_SO=chromosome SO=protein_coding	#N/A	#N/A	#N/A	0.9053	5.4	1	not quant.	not quant.	#N/A	#N/A	#N/A	#N/A	#N/A	#N/A	not quant.	not quant.	not quant.	not quant.
PBANKA_0609700	product=conserved Plasmodium protein, unknown function location=PbANKA_06_v3:437113-441468(-) length=1451 sequence_SO=chromosome SO=protein_coding	#N/A	#N/A	#N/A	0.9105	5.8	5	not quant.	not quant.	#N/A	#N/A	#N/A	#N/A	#N/A	#N/A	not quant.	not quant.	not quant.	not quant.
PBANKA_0516900	product=S-adenosylmethionine decarboxylase, putative location=PbANKA_05_v3:621343-625554(-) length=1403 sequence_SO=chromosome SO=protein_coding	#N/A	#N/A	#N/A	0.9118	2.6	2	not quant.	not quant.	#N/A	#N/A	#N/A	#N/A	#N/A	#N/A	not quant.	not quant.	not quant.	not quant.
PBANKA_0506500	product=ZIP domain-containing protein (ZIPCO) location=PbANKA_05_v3:274273-275717(+) length=304 sequence_SO=chromosome SO=protein_coding	#N/A	#N/A	#N/A	0.9124	9.2	1	not quant.	not quant.	#N/A	#N/A	#N/A	#N/A	#N/A	#N/A	not quant.	not quant.	not quant.	not quant.
PBANKA_0521400	product=serine/threonine protein kinase RIO2, putative (RIO2) location=PbANKA_05_v3:790041-791807(+) length=588 sequence_SO=chromosome SO=protein_coding	#N/A	#N/A	#N/A	0.9127	1.7	1	not quant.	not quant.	#N/A	#N/A	#N/A	#N/A	#N/A	#N/A	not quant.	not quant.	not quant.	not quant.
PBANKA_0721700	product=ran binding protein 1, putative location=PbANKA_07_v3:789301-790457(+) length=266 sequence_SO=chromosome SO=protein_coding	#N/A	#N/A	#N/A	0.913	9.8	1	not quant.	not quant.	#N/A	#N/A	#N/A	#N/A	#N/A	#N/A	not quant.	not quant.	not quant.	not quant.
PBANKA_0520500	product=DNA repair helicase RAD25, putative location=PbANKA_05_v3:743741-746701(+) length=875 sequence_SO=chromosome SO=protein_coding	#N/A	#N/A	#N/A	0.9146	2.7	1	not quant.	not quant.	#N/A	#N/A	#N/A	#N/A	#N/A	#N/A	not quant.	not quant.	not quant.	not quant.
PBANKA_0413500	product=conserved Plasmodium protein, unknown function location=PbANKA_04_v3:484860-488050(+) length=1037 sequence_SO=chromosome SO=protein_coding	#N/A	#N/A	#N/A	0.9174	2.7	1	not quant.	not quant.	#N/A	#N/A	#N/A	#N/A	#N/A	#N/A	not quant.	not quant.	not quant.	not quant.
PBANKA_1432800	product=snoRNA-associated small subunit rRNA processing protein, putative location=PbANKA_14_v3:1229908-1232901(+) length=997 sequence_SO=chromosome SO=protein_coding	#N/A	#N/A	#N/A	0.9192	3	3	not quant.	not quant.	#N/A	#N/A	#N/A	#N/A	#N/A	#N/A	not quant.	not quant.	not quant.	not quant.
PBANKA_1441400	product=proliferating cell nuclear antigen 2, putative (PCNA2) location=PbANKA_14_v3:1564215-1565116(-) length=264 sequence_SO=chromosome SO=protein_coding	#N/A	#N/A	#N/A	0.9193	5.7	1	not quant.	not quant.	#N/A	#N/A	#N/A	#N/A	#N/A	#N/A	not quant.	not quant.	not quant.	not quant.
PBANKA_0210700	product=conserved Plasmodium protein, unknown function location=PbANKA_02_v3:395695-397903(+) length=679 sequence_SO=chromosome SO=protein_coding	0.9097	5	2	0.921	4.7	2	not quant.	not quant.	#N/A	#N/A	#N/A	#N/A	#N/A	#N/A	not quant.	not quant.	not quant.	not quant.
PBANKA_API00550	product=apicoplast ribosomal protein S4 (rps4) location=PbANKA_API_v3:33736-34359(-) length=207 sequence_SO=apicoplast_chromosome SO=protein_coding	#N/A	#N/A	#N/A	0.9231	18.4	1	not quant.	not quant.	#N/A	#N/A	#N/A	#N/A	#N/A	#N/A	not quant.	not quant.	not quant.	not quant.
PBANKA_0812400	product=cysteine repeat modular protein 1 (CRMP1) location=PbANKA_08_v3:550290-559914(+) length=3087 sequence_SO=chromosome SO=protein_coding	#N/A	#N/A	#N/A	0.9249	1.5	2	not quant.	not quant.	#N/A	#N/A	#N/A	#N/A	#N/A	#N/A	not quant.	not quant.	not quant.	not quant.
PBANKA_1012700	product=conserved Plasmodium protein, unknown function location=PbANKA_10_v3:584790-589356(-) length=1481 sequence_SO=chromosome SO=protein_coding	#N/A	#N/A	#N/A	0.925	2.7	2	not quant.	not quant.	#N/A	#N/A	#N/A	#N/A	#N/A	#N/A	not quant.	not quant.	not quant.	not quant.
PBANKA_0701200	product=conserved Plasmodium protein, unknown function location=PbANKA_07_v3:86937-94418(+) length=2493 sequence_SO=chromosome SO=protein_coding	#N/A	#N/A	#N/A	0.9264	5.1	4	not quant.	not quant.	#N/A	#N/A	#N/A	#N/A	#N/A	#N/A	not quant.	not quant.	not quant.	not quant.
PBANKA_1411900	product=conserved Plasmodium protein, unknown function location=PbANKA_14_v3:496691-501484(-) length=1519 sequence_SO=chromosome SO=protein_coding	#N/A	#N/A	#N/A	0.9288	3.6	1	not quant.	not quant.	#N/A	#N/A	#N/A	#N/A	#N/A	#N/A	not quant.	not quant.	not quant.	not quant.
PBANKA_0516300	product=DER1-like protein, putative location=PbANKA_05_v3:603979-605033(-) length=261 sequence_SO=chromosome SO=protein_coding	#N/A	#N/A	#N/A	0.9295	5	1	not quant.	not quant.	#N/A	#N/A	#N/A	#N/A	#N/A	#N/A	not quant.	not quant.	not quant.	not quant.
PBANKA_1313800	product=signal recognition particle subunit SRP54, putative (SRP54) location=PbANKA_13_v3:589158-590660(-) length=500 sequence_SO=chromosome SO=protein_coding	#N/A	#N/A	#N/A	0.9327	1.4	1	not quant.	not quant.	#N/A	#N/A	#N/A	#N/A	#N/A	#N/A	not quant.	not quant.	not quant.	not quant.
PBANKA_0930100	product=conserved Plasmodium protein, unknown function location=PbANKA_09_v3:1100858-1104542(-) length=1192 sequence_SO=chromosome SO=protein_coding	#N/A	#N/A	#N/A	0.9337	3.4	1	not quant.	not quant.	#N/A	#N/A	#N/A	#N/A	#N/A	#N/A	not quant.	not quant.	not quant.	not quant.
PBANKA_0623450	product=fam-a protein, pseudogene location=PbANKA_06_v3:959514-960179(-) length=138 sequence_SO=chromosome SO=protein_coding	0.9705	8.8	1	0.9349	8.8	1	not quant.	not quant.	#N/A	#N/A	#N/A	#N/A	#N/A	#N/A	not quant.	not quant.	not quant.	not quant.
PBANKA_1451300	product=S-adenosyl-methyltransferase, putative location=PbANKA_14_v3:1979918-1981366(-) length=482 sequence_SO=chromosome SO=protein_coding	#N/A	#N/A	#N/A	0.9362	5.6	1	not quant.	not quant.	#N/A	#N/A	#N/A	#N/A	#N/A	#N/A	not quant.	not quant.	not quant.	not quant.
PBANKA_1002800	product=protein transport protein Sec24B, putative (SEC24B) location=PbANKA_10_v3:171451-176105(-) length=1381 sequence_SO=chromosome SO=protein_coding	0.9924	7.5	3	0.9384	8.4	3	not quant.	not quant.	#N/A	#N/A	#N/A	#N/A	#N/A	#N/A	not quant.	not quant.	not quant.	not quant.
PBANKA_0619600	product=PelOta protein homologue, putative location=PbANKA_06_v3:801752-802909(+) length=385 sequence_SO=chromosome SO=protein_coding	0.9506	7.5	1	0.9398	5.7	1	not quant.	not quant.	#N/A	#N/A	#N/A	#N/A	#N/A	#N/A	not quant.	not quant.	not quant.	not quant.
PBANKA_1100860	product=fam-c protein location=PbANKA_11_v3:62616-63036(-) length=96 sequence_SO=chromosome SO=protein_coding	#N/A	#N/A	#N/A	0.9398	30.2	1	not quant.	not quant.	#N/A	#N/A	#N/A	#N/A	#N/A	#N/A	not quant.	not quant.	not quant.	not quant.
PBANKA_0914600	product=RNA (uracil-5-)methyltransferase, putative location=PbANKA_09_v3:561714-564205(-) length=790 sequence_SO=chromosome SO=protein_coding	0.9047	3.9	1	0.9422	7.8	3	not quant.	not quant.	#N/A	#N/A	#N/A	#N/A	#N/A	#N/A	not quant.	not quant.	not quant.	not quant.
PBANKA_1036500	product=RING zinc finger protein, putative location=PbANKA_10_v3:1482658-1484313(+) length=551 sequence_SO=chromosome SO=protein_coding	#N/A	#N/A	#N/A	0.9437	2.9	1	not quant.	not quant.	#N/A	#N/A	#N/A	#N/A	#N/A	#N/A	not quant.	not quant.	not quant.	not quant.
PBANKA_1319900	product=conserved Plasmodium protein, unknown function location=PbANKA_13_v3:822030-824726(+) length=898 sequence_SO=chromosome SO=protein_coding	#N/A	#N/A	#N/A	0.944	3.7	1	not quant.	not quant.	#N/A	#N/A	#N/A	#N/A	#N/A	#N/A	not quant.	not quant.	not quant.	not quant.
PBANKA_0105800	product=RING zinc finger protein, putative location=PbANKA_01_v3:240576-241896(-) length=387 sequence_SO=chromosome SO=protein_coding	#N/A	#N/A	#N/A	0.9448	15.8	3	not quant.	not quant.	#N/A	#N/A	#N/A	#N/A	#N/A	#N/A	not quant.	not quant.	not quant.	not quant.
PBANKA_1243300	product=peptidyl-prolyl cis-trans isomerase, putative (CYP23) location=PbANKA_12_v3:1631867-1632475(-) length=202 sequence_SO=chromosome SO=protein_coding	#N/A	#N/A	#N/A	0.9454	9.9	1	not quant.	not quant.	#N/A	#N/A	#N/A	#N/A	#N/A	#N/A	not quant.	not quant.	not quant.	not quant.
PBANKA_1305500	product=acid cluster protein 33 homologue, putative location=PbANKA_13_v3:281780-283720(-) length=646 sequence_SO=chromosome SO=protein_coding	#N/A	#N/A	#N/A	0.9484	7.3	1	not quant.	not quant.	#N/A	#N/A	#N/A	#N/A	#N/A	#N/A	not quant.	not quant.	not quant.	not quant.
PBANKA_0106900	product=conserved Plasmodium protein, unknown function location=PbANKA_01_v3:278666-281917(+) length=1083 sequence_SO=chromosome SO=protein_coding	#N/A	#N/A	#N/A	0.9486	4.7	1	not quant.	not quant.	#N/A	#N/A	#N/A	#N/A	#N/A	#N/A	not quant.	not quant.	not quant.	not quant.
PBANKA_0927200	product=conserved Plasmodium protein, unknown function location=PbANKA_09_v3:1006398-1011157(+) length=1474 sequence_SO=chromosome SO=protein_coding	#N/A	#N/A	#N/A	0.95	6.7	1	not quant.	not quant.	#N/A	#N/A	#N/A	#N/A	#N/A	#N/A	not quant.	not quant.	not quant.	not quant.
PBANKA_0801800	product=conserved Plasmodium protein, unknown function location=PbANKA_08_v3:97389-106340(+) length=2983 sequence_SO=chromosome SO=protein_coding	#N/A	#N/A	#N/A	0.9501	3.1	4	not quant.	not quant.	#N/A	#N/A	#N/A	#N/A	#N/A	#N/A	not quant.	not quant.	not quant.	not quant.
PBANKA_0710800	product=Snf2-related CBP activator, putative (SRCAP) location=PbANKA_07_v3:412980-419138(+) length=1906 sequence_SO=chromosome SO=protein_coding	#N/A	#N/A	#N/A	0.951	6.6	3	not quant.	not quant.	#N/A	#N/A	#N/A	#N/A	#N/A	#N/A	not quant.	not quant.	not quant.	not quant.
PBANKA_1144100	product=ABC transporter E family member 1, putative (ABCE1) location=PbANKA_11_v3:1644725-1646773(-) length=619 sequence_SO=chromosome SO=protein_coding	#N/A	#N/A	#N/A	0.9516	2.3	1	not quant.	not quant.	#N/A	#N/A	#N/A	#N/A	#N/A	#N/A	not quant.	not quant.	not quant.	not quant.
PBANKA_1338300	product=60S ribosomal protein L6, putative location=PbANKA_13_v3:1507556-1508688(-) length=190 sequence_SO=chromosome SO=protein_coding	0.9974	8.9	1	0.9518	16.3	2	not quant.	not quant.	#N/A	#N/A	#N/A	#N/A	#N/A	#N/A	not quant.	not quant.	not quant.	not quant.
PBANKA_1450400	product=conserved Plasmodium protein, unknown function location=PbANKA_14_v3:1947196-1954851(-) length=1872 sequence_SO=chromosome SO=protein_coding	#N/A	#N/A	#N/A	0.9525	1.9	2	not quant.	not quant.	#N/A	#N/A	#N/A	#N/A	#N/A	#N/A	not quant.	not quant.	not quant.	not quant.
PBANKA_1018000	product=conserved Plasmodium protein, unknown function location=PbANKA_10_v3:767607-771770(+) length=1387 sequence_SO=chromosome SO=protein_coding	#N/A	#N/A	#N/A	0.9546	3.5	3	not quant.	not quant.	#N/A	#N/A	#N/A	#N/A	#N/A	#N/A	not quant.	not quant.	not quant.	not quant.
PBANKA_0906900	product=conserved Plasmodium protein, unknown function location=PbANKA_09_v3:228144-235154(+) length=2336 sequence_SO=chromosome SO=protein_coding	#N/A	#N/A	#N/A	0.956	3.2	3	not quant.	not quant.	#N/A	#N/A	#N/A	#N/A	#N/A	#N/A	not quant.	not quant.	not quant.	not quant.
PBANKA_1236800	product=conserved Plasmodium protein, unknown function location=PbANKA_12_v3:1396450-1398522(-) length=690 sequence_SO=chromosome SO=protein_coding	#N/A	#N/A	#N/A	0.9579	3.6	1	not quant.	not quant.	#N/A	#N/A	#N/A	#N/A	#N/A	#N/A	not quant.	not quant.	not quant.	not quant.
PBANKA_1010900	product=protein kinase, putative location=PbANKA_10_v3:497612-503464(-) length=1950 sequence_SO=chromosome SO=protein_coding	#N/A	#N/A	#N/A	0.9633	3.6	1	not quant.	not quant.	#N/A	#N/A	#N/A	#N/A	#N/A	#N/A	not quant.	not quant.	not quant.	not quant.
PBANKA_0704500	product=E3 ubiquitin-protein ligase, putative location=PbANKA_07_v3:204107-226549(+) length=7480 sequence_SO=chromosome SO=protein_coding	#N/A	#N/A	#N/A	0.964	2.8	5	not quant.	not quant.	#N/A	#N/A	#N/A	#N/A	#N/A	#N/A	not quant.	not quant.	not quant.	not quant.
PBANKA_1365300	product=conserved Plasmodium protein, unknown function location=PbANKA_13_v3:2477996-2484763(+) length=2255 sequence_SO=chromosome SO=protein_coding	#N/A	#N/A	#N/A	0.9647	4.9	3	not quant.	not quant.	#N/A	#N/A	#N/A	#N/A	#N/A	#N/A	not quant.	not quant.	not quant.	not quant.
PBANKA_0508000	product=conserved Plasmodium protein, unknown function location=PbANKA_05_v3:332539-334421(+) length=535 sequence_SO=chromosome SO=protein_coding	#N/A	#N/A	#N/A	0.967	4.7	1	not quant.	not quant.	#N/A	#N/A	#N/A	#N/A	#N/A	#N/A	not quant.	not quant.	not quant.	not quant.
PBANKA_1317900	product=conserved Plasmodium protein, unknown function location=PbANKA_13_v3:747577-751683(-) length=1368 sequence_SO=chromosome SO=protein_coding	#N/A	#N/A	#N/A	0.9674	2	1	not quant.	not quant.	#N/A	#N/A	#N/A	#N/A	#N/A	#N/A	not quant.	not quant.	not quant.	not quant.
PBANKA_1433700	product=conserved Plasmodium protein, unknown function location=PbANKA_14_v3:1254662-1256388(+) length=444 sequence_SO=chromosome SO=protein_coding	0.9754	9.2	2	0.968	6.5	2	not quant.	not quant.	#N/A	#N/A	#N/A	#N/A	#N/A	#N/A	not quant.	not quant.	not quant.	not quant.
PBANKA_1006100	product=flap endonuclease 1, putative (FEN1) location=PbANKA_10_v3:303953-305392(-) length=479 sequence_SO=chromosome SO=protein_coding	#N/A	#N/A	#N/A	0.968	5.2	2	not quant.	not quant.	#N/A	#N/A	#N/A	#N/A	#N/A	#N/A	not quant.	not quant.	not quant.	not quant.
PBANKA_0719700	product=conserved Plasmodium protein, unknown function location=PbANKA_07_v3:711743-714589(-) length=755 sequence_SO=chromosome SO=protein_coding	#N/A	#N/A	#N/A	0.9683	6.1	4	not quant.	not quant.	#N/A	#N/A	#N/A	#N/A	#N/A	#N/A	not quant.	not quant.	not quant.	not quant.
PBANKA_1133100	product=serine/threonine protein kinase, putative (ARK3) location=PbANKA_11_v3:1238937-1249964(+) length=3675 sequence_SO=chromosome SO=protein_coding	#N/A	#N/A	#N/A	0.9687	3.4	3	not quant.	not quant.	#N/A	#N/A	#N/A	#N/A	#N/A	#N/A	not quant.	not quant.	not quant.	not quant.
PBANKA_1112100	product=conserved Plasmodium protein, unknown function location=PbANKA_11_v3:482244-485287(+) length=647 sequence_SO=chromosome SO=protein_coding	0.9859	3.9	1	0.9704	1.1	1	not quant.	not quant.	#N/A	#N/A	#N/A	#N/A	#N/A	#N/A	not quant.	not quant.	not quant.	not quant.
PBANKA_1344000	product=DNA-directed RNA polymerase 3 largest subunit, putative location=PbANKA_13_v3:1730464-1736835(-) length=2012 sequence_SO=chromosome SO=protein_coding	#N/A	#N/A	#N/A	0.9714	4.3	3	not quant.	not quant.	#N/A	#N/A	#N/A	#N/A	#N/A	#N/A	not quant.	not quant.	not quant.	not quant.
PBANKA_0909900	product=WD repeat-containing protein, putative location=PbANKA_09_v3:360201-365980(+) length=1628 sequence_SO=chromosome SO=protein_coding	#N/A	#N/A	#N/A	0.9716	5.7	4	not quant.	not quant.	#N/A	#N/A	#N/A	#N/A	#N/A	#N/A	not quant.	not quant.	not quant.	not quant.
PBANKA_0809700	product=conserved Plasmodium protein, unknown function location=PbANKA_08_v3:451945-453695(-) length=300 sequence_SO=chromosome SO=protein_coding	#N/A	#N/A	#N/A	0.9721	5	1	not quant.	not quant.	#N/A	#N/A	#N/A	#N/A	#N/A	#N/A	not quant.	not quant.	not quant.	not quant.
PBANKA_1358700	product=conserved Plasmodium protein, unknown function location=PbANKA_13_v3:2235535-2238486(+) length=935 sequence_SO=chromosome SO=protein_coding	#N/A	#N/A	#N/A	0.9748	5.3	1	not quant.	not quant.	#N/A	#N/A	#N/A	#N/A	#N/A	#N/A	not quant.	not quant.	not quant.	not quant.
PBANKA_0301800	product=conserved Plasmodium protein, unknown function location=PbANKA_03_v3:56946-59397(+) length=775 sequence_SO=chromosome SO=protein_coding	#N/A	#N/A	#N/A	0.9755	8.3	2	not quant.	not quant.	#N/A	#N/A	#N/A	#N/A	#N/A	#N/A	not quant.	not quant.	not quant.	not quant.
PBANKA_0816300	product=conserved Plasmodium protein, unknown function location=PbANKA_08_v3:670995-673058(-) length=687 sequence_SO=chromosome SO=protein_coding	#N/A	#N/A	#N/A	0.9758	14.4	3	not quant.	not quant.	#N/A	#N/A	#N/A	#N/A	#N/A	#N/A	not quant.	not quant.	not quant.	not quant.
PBANKA_0703400	product=conserved Plasmodium protein, unknown function location=PbANKA_07_v3:165706-166896(-) length=396 sequence_SO=chromosome SO=protein_coding	#N/A	#N/A	#N/A	0.9759	8.8	1	not quant.	not quant.	#N/A	#N/A	#N/A	#N/A	#N/A	#N/A	not quant.	not quant.	not quant.	not quant.
PBANKA_1328500	product=conserved Plasmodium protein, unknown function location=PbANKA_13_v3:1138477-1140921(+) length=814 sequence_SO=chromosome SO=protein_coding	#N/A	#N/A	#N/A	0.9761	3.9	2	not quant.	not quant.	#N/A	#N/A	#N/A	#N/A	#N/A	#N/A	not quant.	not quant.	not quant.	not quant.
PBANKA_0510100	product=conserved Plasmodium protein, unknown function location=PbANKA_05_v3:413821-419182(-) length=1144 sequence_SO=chromosome SO=protein_coding	#N/A	#N/A	#N/A	0.9767	6.3	3	not quant.	not quant.	#N/A	#N/A	#N/A	#N/A	#N/A	#N/A	not quant.	not quant.	not quant.	not quant.
PBANKA_1120100	product=conserved Plasmodium protein, unknown function location=PbANKA_11_v3:748396-752274(-) length=1292 sequence_SO=chromosome SO=protein_coding	0.9957	11.4	4	0.9769	5.5	4	not quant.	not quant.	#N/A	#N/A	#N/A	#N/A	#N/A	#N/A	not quant.	not quant.	not quant.	not quant.
PBANKA_1035900	product=glycerophosphodiester phosphodiesterase, putative (GDPD) location=PbANKA_10_v3:1456241-1457620(-) length=459 sequence_SO=chromosome SO=protein_coding	#N/A	#N/A	#N/A	0.9769	4.8	1	not quant.	not quant.	#N/A	#N/A	#N/A	#N/A	#N/A	#N/A	not quant.	not quant.	not quant.	not quant.
PBANKA_0707100	product=inner membrane complex protein 1i (IMC1i) location=PbANKA_07_v3:296800-298284(+) length=494 sequence_SO=chromosome SO=protein_coding	#N/A	#N/A	#N/A	0.9811	5.7	1	not quant.	not quant.	#N/A	#N/A	#N/A	#N/A	#N/A	#N/A	not quant.	not quant.	not quant.	not quant.
PBANKA_1304000	product=conserved Plasmodium protein, unknown function location=PbANKA_13_v3:222192-225143(-) length=983 sequence_SO=chromosome SO=protein_coding	0.9974	4	1	0.9814	6.3	3	not quant.	not quant.	#N/A	#N/A	#N/A	#N/A	#N/A	#N/A	not quant.	not quant.	not quant.	not quant.
PBANKA_0722000	product=phosphatidylinositol 4-kinase, putative location=PbANKA_07_v3:796805-811397(+) length=4625 sequence_SO=chromosome SO=protein_coding	0.9739	3.9	7	0.9815	3.4	6	not quant.	not quant.	#N/A	#N/A	#N/A	#N/A	#N/A	#N/A	not quant.	not quant.	not quant.	not quant.
PBANKA_1356900	product=U4/U6 small nuclear ribonucleoprotein PRP4, putative (PRPF4) location=PbANKA_13_v3:2168520-2170367(+) length=615 sequence_SO=chromosome SO=protein_coding	#N/A	#N/A	#N/A	0.9825	6.8	1	not quant.	not quant.	#N/A	#N/A	#N/A	#N/A	#N/A	#N/A	not quant.	not quant.	not quant.	not quant.
PBANKA_0100400	product=reticulocyte binding protein, putative (Pb235) location=PbANKA_01_v3:36844-38783(+) length=613 sequence_SO=chromosome SO=protein_coding	0.9974	2.9	1	0.9836	24.5	2	not quant.	not quant.	#N/A	#N/A	#N/A	#N/A	#N/A	#N/A	not quant.	not quant.	not quant.	not quant.
PBANKA_0931800	product=pyridoxine biosynthesis protein PDX2, putative (PDX2) location=PbANKA_09_v3:1158500-1159898(+) length=226 sequence_SO=chromosome SO=protein_coding	#N/A	#N/A	#N/A	0.9838	13.3	2	not quant.	not quant.	#N/A	#N/A	#N/A	#N/A	#N/A	#N/A	not quant.	not quant.	not quant.	not quant.
PBANKA_1440000	product=isoleucine--tRNA ligase, putative location=PbANKA_14_v3:1513615-1518806(+) length=1585 sequence_SO=chromosome SO=protein_coding	0.9675	2.1	2	0.9848	1.5	1	not quant.	not quant.	#N/A	#N/A	#N/A	#N/A	#N/A	#N/A	not quant.	not quant.	not quant.	not quant.
PBANKA_1220500	product=conserved Plasmodium protein, unknown function location=PbANKA_12_v3:784713-790778(-) length=1945 sequence_SO=chromosome SO=protein_coding	#N/A	#N/A	#N/A	0.9854	2.7	3	not quant.	not quant.	#N/A	#N/A	#N/A	#N/A	#N/A	#N/A	not quant.	not quant.	not quant.	not quant.
PBANKA_1029500	product=conserved Plasmodium protein, unknown function location=PbANKA_10_v3:1194802-1196634(-) length=503 sequence_SO=chromosome SO=protein_coding	#N/A	#N/A	#N/A	0.9856	6.2	1	not quant.	not quant.	#N/A	#N/A	#N/A	#N/A	#N/A	#N/A	not quant.	not quant.	not quant.	not quant.
PBANKA_1332300	product=conserved Plasmodium protein, unknown function location=PbANKA_13_v3:1310432-1311193(+) length=253 sequence_SO=chromosome SO=protein_coding	#N/A	#N/A	#N/A	0.9859	11.1	2	not quant.	not quant.	#N/A	#N/A	#N/A	#N/A	#N/A	#N/A	not quant.	not quant.	not quant.	not quant.
PBANKA_0927700	product=conserved Plasmodium protein, unknown function location=PbANKA_09_v3:1020481-1026658(+) length=1889 sequence_SO=chromosome SO=protein_coding	#N/A	#N/A	#N/A	0.9863	0.7	1	not quant.	not quant.	#N/A	#N/A	#N/A	#N/A	#N/A	#N/A	not quant.	not quant.	not quant.	not quant.
PBANKA_1215800	product=conserved Plasmodium protein, unknown function location=PbANKA_12_v3:591005-598509(+) length=2469 sequence_SO=chromosome SO=protein_coding	#N/A	#N/A	#N/A	0.9868	4.7	4	not quant.	not quant.	#N/A	#N/A	#N/A	#N/A	#N/A	#N/A	not quant.	not quant.	not quant.	not quant.
PBANKA_1314400	product=conserved Plasmodium protein, unknown function location=PbANKA_13_v3:612239-614569(+) length=776 sequence_SO=chromosome SO=protein_coding	#N/A	#N/A	#N/A	0.9869	8.4	3	not quant.	not quant.	#N/A	#N/A	#N/A	#N/A	#N/A	#N/A	not quant.	not quant.	not quant.	not quant.
PBANKA_1127000	product=choline/ethanolaminephosphotransferase (CEPT) location=PbANKA_11_v3:1019097-1021581(-) length=390 sequence_SO=chromosome SO=protein_coding	#N/A	#N/A	#N/A	0.9871	17.9	2	not quant.	not quant.	#N/A	#N/A	#N/A	#N/A	#N/A	#N/A	not quant.	not quant.	not quant.	not quant.
PBANKA_0719500	product=conserved Plasmodium protein, unknown function location=PbANKA_07_v3:693816-708310(+) length=4830 sequence_SO=chromosome SO=protein_coding	#N/A	#N/A	#N/A	0.9883	3.3	6	not quant.	not quant.	#N/A	#N/A	#N/A	#N/A	#N/A	#N/A	not quant.	not quant.	not quant.	not quant.
PBANKA_0925300	product=conserved Plasmodium protein, unknown function location=PbANKA_09_v3:913919-919780(+) length=1953 sequence_SO=chromosome SO=protein_coding	#N/A	#N/A	#N/A	0.9886	2.3	2	not quant.	not quant.	#N/A	#N/A	#N/A	#N/A	#N/A	#N/A	not quant.	not quant.	not quant.	not quant.
PBANKA_1454000	product=DNA gyrase subunit B, putative (GyrB) location=PbANKA_14_v3:2074740-2077505(+) length=921 sequence_SO=chromosome SO=protein_coding	#N/A	#N/A	#N/A	0.9894	5	2	not quant.	not quant.	#N/A	#N/A	#N/A	#N/A	#N/A	#N/A	not quant.	not quant.	not quant.	not quant.
PBANKA_1108400	product=single-stranded DNA-binding protein, putative (SSB) location=PbANKA_11_v3:325614-326438(-) length=274 sequence_SO=chromosome SO=protein_coding	0.9974	15.7	1	0.9898	9.1	1	not quant.	not quant.	#N/A	#N/A	#N/A	#N/A	#N/A	#N/A	not quant.	not quant.	not quant.	not quant.
PBANKA_0605700	product=small subunit rRNA processing factor, putative location=PbANKA_06_v3:290664-293027(-) length=787 sequence_SO=chromosome SO=protein_coding	#N/A	#N/A	#N/A	0.99	4.2	2	not quant.	not quant.	#N/A	#N/A	#N/A	#N/A	#N/A	#N/A	not quant.	not quant.	not quant.	not quant.
PBANKA_1310200	product=conserved Plasmodium protein, unknown function location=PbANKA_13_v3:472598-480745(+) length=2715 sequence_SO=chromosome SO=protein_coding	#N/A	#N/A	#N/A	0.9901	4.4	5	not quant.	not quant.	#N/A	#N/A	#N/A	#N/A	#N/A	#N/A	not quant.	not quant.	not quant.	not quant.
PBANKA_1009500	product=NAD(P)H-dependent glutamate synthase, putative location=PbANKA_10_v3:433633-442521(+) length=2962 sequence_SO=chromosome SO=protein_coding	0.9878	2.6	3	0.9903	2.9	5	not quant.	not quant.	#N/A	#N/A	#N/A	#N/A	#N/A	#N/A	not quant.	not quant.	not quant.	not quant.
PBANKA_0715200	product=eukaryotic translation initiation factor 3 subunit G, putative (EIF3G) location=PbANKA_07_v3:567744-569834(+) length=269 sequence_SO=chromosome SO=protein_coding	0.9854	7.1	1	0.9905	7.1	1	not quant.	not quant.	#N/A	#N/A	#N/A	#N/A	#N/A	#N/A	not quant.	not quant.	not quant.	not quant.
PBANKA_0915000	product=apical membrane antigen 1 (AMA1) location=PbANKA_09_v3:573540-575210(-) length=556 sequence_SO=chromosome SO=protein_coding	#N/A	#N/A	#N/A	0.9905	4.1	1	not quant.	not quant.	#N/A	#N/A	#N/A	#N/A	#N/A	#N/A	not quant.	not quant.	not quant.	not quant.
PBANKA_0213400	product=60S ribosomal export protein NMD3, putative (NMD3) location=PbANKA_02_v3:497780-500251(-) length=823 sequence_SO=chromosome SO=protein_coding	#N/A	#N/A	#N/A	0.991	12.4	2	not quant.	not quant.	#N/A	#N/A	#N/A	#N/A	#N/A	#N/A	not quant.	not quant.	not quant.	not quant.
PBANKA_1331200	product=rab GTPase activator, putative location=PbANKA_13_v3:1253367-1258303(+) length=1532 sequence_SO=chromosome SO=protein_coding	#N/A	#N/A	#N/A	0.991	5.6	3	not quant.	not quant.	#N/A	#N/A	#N/A	#N/A	#N/A	#N/A	not quant.	not quant.	not quant.	not quant.
PBANKA_1101600	product=chromosome assembly factor 1, putative location=PbANKA_11_v3:94187-96940(+) length=917 sequence_SO=chromosome SO=protein_coding	#N/A	#N/A	#N/A	0.9911	7.3	3	not quant.	not quant.	#N/A	#N/A	#N/A	#N/A	#N/A	#N/A	not quant.	not quant.	not quant.	not quant.
PBANKA_0309400	product=conserved Plasmodium protein, unknown function location=PbANKA_03_v3:328848-339818(+) length=3656 sequence_SO=chromosome SO=protein_coding	#N/A	#N/A	#N/A	0.9916	2.1	4	not quant.	not quant.	#N/A	#N/A	#N/A	#N/A	#N/A	#N/A	not quant.	not quant.	not quant.	not quant.
PBANKA_1204600	product=conserved Plasmodium protein, unknown function location=PbANKA_12_v3:197274-199838(-) length=854 sequence_SO=chromosome SO=protein_coding	#N/A	#N/A	#N/A	0.9922	9.1	2	not quant.	not quant.	#N/A	#N/A	#N/A	#N/A	#N/A	#N/A	not quant.	not quant.	not quant.	not quant.
PBANKA_1456100	product=40S ribosomal protein S17, putative location=PbANKA_14_v3:2163552-2164337(+) length=137 sequence_SO=chromosome SO=protein_coding	#N/A	#N/A	#N/A	0.9926	11.7	1	not quant.	not quant.	#N/A	#N/A	#N/A	#N/A	#N/A	#N/A	not quant.	not quant.	not quant.	not quant.
PBANKA_0205900	product=lipid/sterol:H+ symporter, putative location=PbANKA_02_v3:206786-211194(+) length=1357 sequence_SO=chromosome SO=protein_coding	#N/A	#N/A	#N/A	0.9932	3.3	2	not quant.	not quant.	#N/A	#N/A	#N/A	#N/A	#N/A	#N/A	not quant.	not quant.	not quant.	not quant.
PBANKA_1351300	product=conserved Plasmodium protein, unknown function location=PbANKA_13_v3:1949840-1955434(-) length=1864 sequence_SO=chromosome SO=protein_coding	0.9974	4.1	1	0.9933	3.5	2	not quant.	not quant.	#N/A	#N/A	#N/A	#N/A	#N/A	#N/A	not quant.	not quant.	not quant.	not quant.
PBANKA_1351800	product=26S proteasome regulatory subunit RPN3, putative (RPN3) location=PbANKA_13_v3:1974875-1976467(+) length=500 sequence_SO=chromosome SO=protein_coding	#N/A	#N/A	#N/A	0.9933	7.2	1	not quant.	not quant.	#N/A	#N/A	#N/A	#N/A	#N/A	#N/A	not quant.	not quant.	not quant.	not quant.
PBANKA_1214900	product=conserved Plasmodium protein, unknown function location=PbANKA_12_v3:564320-566676(-) length=694 sequence_SO=chromosome SO=protein_coding	#N/A	#N/A	#N/A	0.9936	12	1	not quant.	not quant.	#N/A	#N/A	#N/A	#N/A	#N/A	#N/A	not quant.	not quant.	not quant.	not quant.
PBANKA_0214700	product=Plasmodium exported protein, unknown function location=PbANKA_02_v3:561706-563261(+) length=448 sequence_SO=chromosome SO=protein_coding	0.9542	2.2	1	0.9937	7.6	1	not quant.	not quant.	#N/A	#N/A	#N/A	#N/A	#N/A	#N/A	not quant.	not quant.	not quant.	not quant.
PBANKA_1306500	product=TRAP-like protein (TREP) location=PbANKA_13_v3:313811-321215(+) length=2411 sequence_SO=chromosome SO=protein_coding	#N/A	#N/A	#N/A	0.9937	2.1	2	not quant.	not quant.	#N/A	#N/A	#N/A	#N/A	#N/A	#N/A	not quant.	not quant.	not quant.	not quant.
PBANKA_0614000	product=conserved Plasmodium protein, unknown function location=PbANKA_06_v3:597898-599421(+) length=478 sequence_SO=chromosome SO=protein_coding	#N/A	#N/A	#N/A	0.9937	7.9	3	not quant.	not quant.	#N/A	#N/A	#N/A	#N/A	#N/A	#N/A	not quant.	not quant.	not quant.	not quant.
PBANKA_1112400	product=orotate phosphoribosyltransferase, putative (OPRT) location=PbANKA_11_v3:492918-493679(-) length=253 sequence_SO=chromosome SO=protein_coding	#N/A	#N/A	#N/A	0.994	17.8	1	not quant.	not quant.	#N/A	#N/A	#N/A	#N/A	#N/A	#N/A	not quant.	not quant.	not quant.	not quant.
PBANKA_0104600	product=DNA repair protein RAD50, putative (RAD50) location=PbANKA_01_v3:188330-193927(-) length=1865 sequence_SO=chromosome SO=protein_coding	0.9805	7.5	4	0.9947	4.6	3	not quant.	not quant.	#N/A	#N/A	#N/A	#N/A	#N/A	#N/A	not quant.	not quant.	not quant.	not quant.
PBANKA_0613100	product=conserved Plasmodium protein, unknown function location=PbANKA_06_v3:557112-569102(-) length=3676 sequence_SO=chromosome SO=protein_coding	#N/A	#N/A	#N/A	0.9949	4.7	9	not quant.	not quant.	#N/A	#N/A	#N/A	#N/A	#N/A	#N/A	not quant.	not quant.	not quant.	not quant.
PBANKA_1023800	product=conserved Plasmodium protein, unknown function location=PbANKA_10_v3:947525-953614(+) length=1902 sequence_SO=chromosome SO=protein_coding	#N/A	#N/A	#N/A	0.9951	6.6	4	not quant.	not quant.	#N/A	#N/A	#N/A	#N/A	#N/A	#N/A	not quant.	not quant.	not quant.	not quant.
PBANKA_0409600	product=dolichyl-diphosphooligosaccharide--protein glycosyltransferase subunit 1, putative location=PbANKA_04_v3:356704-359288(+) length=679 sequence_SO=chromosome SO=protein_coding	#N/A	#N/A	#N/A	0.9953	8.5	1	not quant.	not quant.	#N/A	#N/A	#N/A	#N/A	#N/A	#N/A	not quant.	not quant.	not quant.	not quant.
PBANKA_0902500	product=CCAAT-box DNA binding protein subunit B, putative (NFYB) location=PbANKA_09_v3:96381-99624(-) length=950 sequence_SO=chromosome SO=protein_coding	0.9997	4.3	2	0.9955	4.3	2	not quant.	not quant.	#N/A	#N/A	#N/A	#N/A	#N/A	#N/A	not quant.	not quant.	not quant.	not quant.
PBANKA_0711000	product=conserved Plasmodium protein, unknown function location=PbANKA_07_v3:421536-427339(+) length=1341 sequence_SO=chromosome SO=protein_coding	#N/A	#N/A	#N/A	0.9959	3.8	2	not quant.	not quant.	#N/A	#N/A	#N/A	#N/A	#N/A	#N/A	not quant.	not quant.	not quant.	not quant.
PBANKA_0523900	product=glideosome associated protein with multiple membrane spans 2, putative (GAPM2) location=PbANKA_05_v3:880573-881766(+) length=367 sequence_SO=chromosome SO=protein_coding	0.9644	12.5	2	0.9961	9	3	not quant.	not quant.	#N/A	#N/A	#N/A	#N/A	#N/A	#N/A	not quant.	not quant.	not quant.	not quant.
PBANKA_1120700	product=nascent polypeptide associated complex alpha chain, putative location=PbANKA_11_v3:773172-773956(+) length=185 sequence_SO=chromosome SO=protein_coding	0.9974	8.6	1	0.9961	8.6	1	not quant.	not quant.	#N/A	#N/A	#N/A	#N/A	#N/A	#N/A	not quant.	not quant.	not quant.	not quant.
PBANKA_1024300	product=DEAD/DEAH box ATP-dependent RNA helicase, putative location=PbANKA_10_v3:970827-973713(+) length=869 sequence_SO=chromosome SO=protein_coding	#N/A	#N/A	#N/A	0.9961	5.3	1	not quant.	not quant.	#N/A	#N/A	#N/A	#N/A	#N/A	#N/A	not quant.	not quant.	not quant.	not quant.
PBANKA_1238100	product=conserved Plasmodium protein, unknown function location=PbANKA_12_v3:1464664-1465377(-) length=130 sequence_SO=chromosome SO=protein_coding	#N/A	#N/A	#N/A	0.9961	10.8	1	not quant.	not quant.	#N/A	#N/A	#N/A	#N/A	#N/A	#N/A	not quant.	not quant.	not quant.	not quant.
PBANKA_1001200	product=conserved Plasmodium protein, unknown function location=PbANKA_10_v3:89790-92705(+) length=971 sequence_SO=chromosome SO=protein_coding	#N/A	#N/A	#N/A	0.9961	5.6	1	not quant.	not quant.	#N/A	#N/A	#N/A	#N/A	#N/A	#N/A	not quant.	not quant.	not quant.	not quant.
PBANKA_0304400	product=merozoite surface protein 4/5 (MSP4/5) location=PbANKA_03_v3:137777-138480(-) length=201 sequence_SO=chromosome SO=protein_coding	0.9368	10	1	0.9965	10	1	not quant.	not quant.	#N/A	#N/A	#N/A	#N/A	#N/A	#N/A	not quant.	not quant.	not quant.	not quant.
PBANKA_1421300	product=4-nitrophenylphosphatase, putative (PNPase) location=PbANKA_14_v3:849481-850449(+) length=322 sequence_SO=chromosome SO=protein_coding	0.9974	5.6	1	0.9965	5.6	1	not quant.	not quant.	#N/A	#N/A	#N/A	#N/A	#N/A	#N/A	not quant.	not quant.	not quant.	not quant.
PBANKA_1439900	product=conserved Plasmodium protein, unknown function location=PbANKA_14_v3:1508023-1512949(-) length=1576 sequence_SO=chromosome SO=protein_coding	#N/A	#N/A	#N/A	0.9965	1.1	1	not quant.	not quant.	#N/A	#N/A	#N/A	#N/A	#N/A	#N/A	not quant.	not quant.	not quant.	not quant.
PBANKA_0705900	product=lipase maturation factor, putative (LMF1) location=PbANKA_07_v3:262909-266515(-) length=583 sequence_SO=chromosome SO=protein_coding	#N/A	#N/A	#N/A	0.9965	2.9	1	not quant.	not quant.	#N/A	#N/A	#N/A	#N/A	#N/A	#N/A	not quant.	not quant.	not quant.	not quant.
PBANKA_0921800	product=steryl ester hydrolase, putative location=PbANKA_09_v3:797080-798858(+) length=592 sequence_SO=chromosome SO=protein_coding	#N/A	#N/A	#N/A	0.9965	2.5	1	not quant.	not quant.	#N/A	#N/A	#N/A	#N/A	#N/A	#N/A	not quant.	not quant.	not quant.	not quant.
PBANKA_1239700	product=conserved Plasmodium protein, unknown function location=PbANKA_12_v3:1517104-1519773(+) length=889 sequence_SO=chromosome SO=protein_coding	#N/A	#N/A	#N/A	0.9965	3.3	1	not quant.	not quant.	#N/A	#N/A	#N/A	#N/A	#N/A	#N/A	not quant.	not quant.	not quant.	not quant.
PBANKA_1456400	product=SNARE protein, putative location=PbANKA_14_v3:2171062-2172039(+) length=325 sequence_SO=chromosome SO=protein_coding	#N/A	#N/A	#N/A	0.9965	8	1	not quant.	not quant.	#N/A	#N/A	#N/A	#N/A	#N/A	#N/A	not quant.	not quant.	not quant.	not quant.
PBANKA_0200751	product=BIR protein, pseudogene location=PbANKA_02_v3:21872-23037(-) length=320 sequence_SO=chromosome SO=protein_coding	#N/A	#N/A	#N/A	0.9965	8.8	1	not quant.	not quant.	#N/A	#N/A	#N/A	#N/A	#N/A	#N/A	not quant.	not quant.	not quant.	not quant.
PBANKA_0603300	product=conserved Plasmodium protein, unknown function location=PbANKA_06_v3:188330-190769(-) length=349 sequence_SO=chromosome SO=protein_coding	#N/A	#N/A	#N/A	0.9965	7.4	1	not quant.	not quant.	#N/A	#N/A	#N/A	#N/A	#N/A	#N/A	not quant.	not quant.	not quant.	not quant.
PBANKA_1129200	product=conserved Plasmodium protein, unknown function location=PbANKA_11_v3:1111296-1112477(-) length=393 sequence_SO=chromosome SO=protein_coding	#N/A	#N/A	#N/A	0.9965	14	1	not quant.	not quant.	#N/A	#N/A	#N/A	#N/A	#N/A	#N/A	not quant.	not quant.	not quant.	not quant.
PBANKA_1336200	product=conserved Plasmodium protein, unknown function location=PbANKA_13_v3:1434652-1435101(-) length=149 sequence_SO=chromosome SO=protein_coding	#N/A	#N/A	#N/A	0.9965	18.8	1	not quant.	not quant.	#N/A	#N/A	#N/A	#N/A	#N/A	#N/A	not quant.	not quant.	not quant.	not quant.
PBANKA_0942600	product=conserved Plasmodium protein, unknown function location=PbANKA_09_v3:1536391-1539163(+) length=882 sequence_SO=chromosome SO=protein_coding	#N/A	#N/A	#N/A	0.9969	5	2	not quant.	not quant.	#N/A	#N/A	#N/A	#N/A	#N/A	#N/A	not quant.	not quant.	not quant.	not quant.
PBANKA_0902900	product=conserved Plasmodium protein, unknown function location=PbANKA_09_v3:108009-109535(+) length=175 sequence_SO=chromosome SO=protein_coding	#N/A	#N/A	#N/A	0.9972	20.6	2	not quant.	not quant.	#N/A	#N/A	#N/A	#N/A	#N/A	#N/A	not quant.	not quant.	not quant.	not quant.
PBANKA_1434600	product=formin 2, putative location=PbANKA_14_v3:1292289-1300325(+) length=2678 sequence_SO=chromosome SO=protein_coding	#N/A	#N/A	#N/A	0.9972	3.8	1	not quant.	not quant.	#N/A	#N/A	#N/A	#N/A	#N/A	#N/A	not quant.	not quant.	not quant.	not quant.
PBANKA_1309600	product=conserved Plasmodium protein, unknown function location=PbANKA_13_v3:446017-449901(-) length=1210 sequence_SO=chromosome SO=protein_coding	#N/A	#N/A	#N/A	0.9972	5	2	not quant.	not quant.	#N/A	#N/A	#N/A	#N/A	#N/A	#N/A	not quant.	not quant.	not quant.	not quant.
PBANKA_1450300	product=ATP synthase subunit beta, mitochondrial (ATPbeta) location=PbANKA_14_v3:1944993-1946594(+) length=533 sequence_SO=chromosome SO=protein_coding	0.9995	6.8	3	0.9974	9.6	2	not quant.	not quant.	#N/A	#N/A	#N/A	#N/A	#N/A	#N/A	not quant.	not quant.	not quant.	not quant.
PBANKA_1108600	product=SNAP protein, putative location=PbANKA_11_v3:336891-338327(-) length=298 sequence_SO=chromosome SO=protein_coding	#N/A	#N/A	#N/A	0.9977	17.8	3	not quant.	not quant.	#N/A	#N/A	#N/A	#N/A	#N/A	#N/A	not quant.	not quant.	not quant.	not quant.
PBANKA_1240500	product=conserved Plasmodium protein, unknown function location=PbANKA_12_v3:1552447-1553214(+) length=131 sequence_SO=chromosome SO=protein_coding	#N/A	#N/A	#N/A	0.9978	28.2	2	not quant.	not quant.	#N/A	#N/A	#N/A	#N/A	#N/A	#N/A	not quant.	not quant.	not quant.	not quant.
PBANKA_0402700	product=inner membrane complex protein 1e (IMC1e) location=PbANKA_04_v3:99776-101314(+) length=512 sequence_SO=chromosome SO=protein_coding	0.9235	9.6	1	0.9983	9.6	2	not quant.	not quant.	#N/A	#N/A	#N/A	#N/A	#N/A	#N/A	not quant.	not quant.	not quant.	not quant.
PBANKA_1004900	product=transcription factor, putative location=PbANKA_10_v3:261665-262777(+) length=370 sequence_SO=chromosome SO=protein_coding	#N/A	#N/A	#N/A	0.9984	9.2	2	not quant.	not quant.	#N/A	#N/A	#N/A	#N/A	#N/A	#N/A	not quant.	not quant.	not quant.	not quant.
PBANKA_1118500	product=conserved Plasmodium protein, unknown function location=PbANKA_11_v3:690734-701018(-) length=3337 sequence_SO=chromosome SO=protein_coding	#N/A	#N/A	#N/A	0.9987	4.5	4	not quant.	not quant.	#N/A	#N/A	#N/A	#N/A	#N/A	#N/A	not quant.	not quant.	not quant.	not quant.
PBANKA_1020900	product=ERAD-associated E3 ubiquitin-protein ligase HRD1, putative (HRD1) location=PbANKA_10_v3:866086-867931(-) length=506 sequence_SO=chromosome SO=protein_coding	#N/A	#N/A	#N/A	0.9991	6.1	2	not quant.	not quant.	#N/A	#N/A	#N/A	#N/A	#N/A	#N/A	not quant.	not quant.	not quant.	not quant.
PBANKA_0403600	product=conserved Plasmodium protein, unknown function location=PbANKA_04_v3:127356-137946(-) length=3472 sequence_SO=chromosome SO=protein_coding	0.9977	4.5	4	0.9993	3.3	5	not quant.	not quant.	#N/A	#N/A	#N/A	#N/A	#N/A	#N/A	not quant.	not quant.	not quant.	not quant.
PBANKA_1001800	product=transcription factor with AP2 domain(s), putative (ApiAP2) location=PbANKA_10_v3:118908-129336(-) length=3398 sequence_SO=chromosome SO=protein_coding	0.9948	3.9	4	0.9994	4.4	4	not quant.	not quant.	#N/A	#N/A	#N/A	#N/A	#N/A	#N/A	not quant.	not quant.	not quant.	not quant.
PBANKA_1227900	product=periodic tryptophan protein 2, putative (PWP2) location=PbANKA_12_v3:1067204-1070500(+) length=1098 sequence_SO=chromosome SO=protein_coding	0.9974	4.5	1	0.9994	9.6	3	not quant.	not quant.	#N/A	#N/A	#N/A	#N/A	#N/A	#N/A	not quant.	not quant.	not quant.	not quant.
PBANKA_1135300	product=conserved Plasmodium protein, unknown function location=PbANKA_11_v3:1319663-1328824(-) length=3053 sequence_SO=chromosome SO=protein_coding	#N/A	#N/A	#N/A	0.9996	2.6	3	not quant.	not quant.	#N/A	#N/A	#N/A	#N/A	#N/A	#N/A	not quant.	not quant.	not quant.	not quant.
PBANKA_1106300	product=GTPase-activating protein, putative location=PbANKA_11_v3:252732-254483(+) length=583 sequence_SO=chromosome SO=protein_coding	0.9988	8.9	2	0.9997	6	4	not quant.	not quant.	#N/A	#N/A	#N/A	#N/A	#N/A	#N/A	not quant.	not quant.	not quant.	not quant.
PBANKA_0600031	product=BIR protein location=PbANKA_06_v3:7709-10268(-) length=769 sequence_SO=chromosome SO=protein_coding	#N/A	#N/A	#N/A	0.9997	9.9	3	not quant.	not quant.	#N/A	#N/A	#N/A	#N/A	#N/A	#N/A	not quant.	not quant.	not quant.	not quant.
PBANKA_1002300	product=conserved Plasmodium protein, unknown function location=PbANKA_10_v3:146703-158627(+) length=3974 sequence_SO=chromosome SO=protein_coding	0.9971	2.5	3	0.9998	5.3	6	not quant.	not quant.	#N/A	#N/A	#N/A	#N/A	#N/A	#N/A	not quant.	not quant.	not quant.	not quant.
PBANKA_1338400	product=V-type proton ATPase subunit G, putative location=PbANKA_13_v3:1510613-1511278(-) length=121 sequence_SO=chromosome SO=protein_coding	#N/A	#N/A	#N/A	0.9998	18.2	2	not quant.	not quant.	#N/A	#N/A	#N/A	#N/A	#N/A	#N/A	not quant.	not quant.	not quant.	not quant.
PBANKA_1411700	product=peptidyl-prolyl cis-trans isomerase, putative location=PbANKA_14_v3:492451-493318(+) length=227 sequence_SO=chromosome SO=protein_coding	#N/A	#N/A	#N/A	0.9999	7	2	not quant.	not quant.	#N/A	#N/A	#N/A	#N/A	#N/A	#N/A	not quant.	not quant.	not quant.	not quant.
PBANKA_0008301	product=BIR protein, pseudogene location=PbANKA_00_v3_archived_contig_4:403-888(+) length=160 sequence_SO=random_sequence SO=protein_coding	#N/A	#N/A	#N/A	0.9999	9.4	2	not quant.	not quant.	#N/A	#N/A	#N/A	#N/A	#N/A	#N/A	not quant.	not quant.	not quant.	not quant.
PBANKA_1132000	product=NLI interacting factor-like phosphatase (NIF3) location=PbANKA_11_v3:1197389-1200823(-) length=1144 sequence_SO=chromosome SO=protein_coding	#N/A	#N/A	#N/A	0.9999	4.7	3	not quant.	not quant.	#N/A	#N/A	#N/A	#N/A	#N/A	#N/A	not quant.	not quant.	not quant.	not quant.
PBANKA_0102400	product=conserved Plasmodium protein, unknown function location=PbANKA_01_v3:104749-110663(-) length=1841 sequence_SO=chromosome SO=protein_coding	#N/A	#N/A	#N/A	0.9999	5.6	4	not quant.	not quant.	#N/A	#N/A	#N/A	#N/A	#N/A	#N/A	not quant.	not quant.	not quant.	not quant.
PBANKA_1106100	product=conserved Plasmodium protein, unknown function location=PbANKA_11_v3:240176-249404(+) length=2966 sequence_SO=chromosome SO=protein_coding	#N/A	#N/A	#N/A	0.9999	7.9	6	not quant.	not quant.	#N/A	#N/A	#N/A	#N/A	#N/A	#N/A	not quant.	not quant.	not quant.	not quant.
PBANKA_0820800	product=regulator of chromosome condensation, putative location=PbANKA_08_v3:821070-828628(-) length=2518 sequence_SO=chromosome SO=protein_coding	#N/A	#N/A	#N/A	0.9999	10.6	9	not quant.	not quant.	#N/A	#N/A	#N/A	#N/A	#N/A	#N/A	not quant.	not quant.	not quant.	not quant.
PBANKA_1117200	product=conserved Plasmodium protein, unknown function location=PbANKA_11_v3:651041-653497(+) length=818 sequence_SO=chromosome SO=protein_coding	0.9952	5.9	3	1	9.5	4	not quant.	not quant.	#N/A	#N/A	#N/A	#N/A	#N/A	#N/A	not quant.	not quant.	not quant.	not quant.
PBANKA_0205800	product=serine/threonine protein kinase, putative (IK2) location=PbANKA_02_v3:193264-201438(-) length=2724 sequence_SO=chromosome SO=protein_coding	1	4.1	4	1	4.4	5	not quant.	not quant.	#N/A	#N/A	#N/A	#N/A	#N/A	#N/A	not quant.	not quant.	not quant.	not quant.
PBANKA_1033800	product=conserved Plasmodium protein, unknown function location=PbANKA_10_v3:1361795-1381517(+) length=6521 sequence_SO=chromosome SO=protein_coding	#N/A	#N/A	#N/A	1	3.9	6	not quant.	not quant.	#N/A	#N/A	#N/A	#N/A	#N/A	#N/A	not quant.	not quant.	not quant.	not quant.
PBANKA_0707700	product=conserved Plasmodium protein, unknown function location=PbANKA_07_v3:320619-324059(+) length=1146 sequence_SO=chromosome SO=protein_coding	#N/A	#N/A	#N/A	1	14.6	3	not quant.	not quant.	#N/A	#N/A	#N/A	#N/A	#N/A	#N/A	not quant.	not quant.	not quant.	not quant.
PBANKA_1355700	product=myosin A (MyoA) location=PbANKA_13_v3:2096350-2099045(+) length=817 sequence_SO=chromosome SO=protein_coding	#N/A	#N/A	#N/A	1	14	5	not quant.	not quant.	#N/A	#N/A	#N/A	#N/A	#N/A	#N/A	not quant.	not quant.	not quant.	not quant.
PBANKA_0402100	product=spindle pole body protein, putative location=PbANKA_04_v3:81605-87079(+) length=1824 sequence_SO=chromosome SO=protein_coding	#N/A	#N/A	#N/A	1	3.8	5	not quant.	not quant.	#N/A	#N/A	#N/A	#N/A	#N/A	#N/A	not quant.	not quant.	not quant.	not quant.
PBANKA_1431100	product=conserved Plasmodium protein, unknown function location=PbANKA_14_v3:1184302-1185954(-) length=550 sequence_SO=chromosome SO=protein_coding	0.9026	3.5	2	#N/A	#N/A	#N/A	not quant.	not quant.	#N/A	#N/A	#N/A	#N/A	#N/A	#N/A	not quant.	not quant.	not quant.	not quant.
PBANKA_0112100	product=transcription factor with AP2 domain(s), putative (ApiAP2) location=PbANKA_01_v3:465529-473341(+) length=2578 sequence_SO=chromosome SO=protein_coding	0.9042	3.5	3	#N/A	#N/A	#N/A	not quant.	not quant.	#N/A	#N/A	#N/A	#N/A	#N/A	#N/A	not quant.	not quant.	not quant.	not quant.
PBANKA_0801700	product=conserved Plasmodium protein, unknown function location=PbANKA_08_v3:85222-94251(-) length=3009 sequence_SO=chromosome SO=protein_coding	0.9088	4.1	4	#N/A	#N/A	#N/A	not quant.	not quant.	#N/A	#N/A	#N/A	#N/A	#N/A	#N/A	not quant.	not quant.	not quant.	not quant.
PBANKA_1440500	product=conserved Plasmodium protein, unknown function location=PbANKA_14_v3:1528000-1530933(-) length=793 sequence_SO=chromosome SO=protein_coding	0.9117	12.6	1	#N/A	#N/A	#N/A	not quant.	not quant.	#N/A	#N/A	#N/A	#N/A	#N/A	#N/A	not quant.	not quant.	not quant.	not quant.
PBANKA_1025300	product=rap guanine nucleotide exchange factor, putative (EPAC) location=PbANKA_10_v3:1024719-1034710(-) length=3136 sequence_SO=chromosome SO=protein_coding	0.9133	5.7	5	#N/A	#N/A	#N/A	not quant.	not quant.	#N/A	#N/A	#N/A	#N/A	#N/A	#N/A	not quant.	not quant.	not quant.	not quant.
PBANKA_0804600	product=AAA family ATPase, putative location=PbANKA_08_v3:243247-245196(+) length=649 sequence_SO=chromosome SO=protein_coding	0.9135	4	1	#N/A	#N/A	#N/A	not quant.	not quant.	#N/A	#N/A	#N/A	#N/A	#N/A	#N/A	not quant.	not quant.	not quant.	not quant.
PBANKA_1018100	product=ABC transporter G family member 2, putative (ABCG2) location=PbANKA_10_v3:772594-774564(+) length=656 sequence_SO=chromosome SO=protein_coding	0.9144	4.7	1	#N/A	#N/A	#N/A	not quant.	not quant.	#N/A	#N/A	#N/A	#N/A	#N/A	#N/A	not quant.	not quant.	not quant.	not quant.
PBANKA_1025100	product=conserved Plasmodium protein, unknown function location=PbANKA_10_v3:1007455-1020165(+) length=4236 sequence_SO=chromosome SO=protein_coding	0.9152	2.4	3	#N/A	#N/A	#N/A	not quant.	not quant.	#N/A	#N/A	#N/A	#N/A	#N/A	#N/A	not quant.	not quant.	not quant.	not quant.
PBANKA_0924200	product=beige/BEACH domain protein, putative location=PbANKA_09_v3:867870-872060(+) length=1396 sequence_SO=chromosome SO=protein_coding	0.9182	9.1	5	#N/A	#N/A	#N/A	not quant.	not quant.	#N/A	#N/A	#N/A	#N/A	#N/A	#N/A	not quant.	not quant.	not quant.	not quant.
PBANKA_0907900	product=conserved Plasmodium protein, unknown function location=PbANKA_09_v3:260352-266834(-) length=2160 sequence_SO=chromosome SO=protein_coding	0.9201	5.8	4	#N/A	#N/A	#N/A	not quant.	not quant.	#N/A	#N/A	#N/A	#N/A	#N/A	#N/A	not quant.	not quant.	not quant.	not quant.
PBANKA_0806800	product=conserved Plasmodium protein, unknown function location=PbANKA_08_v3:331061-334868(+) length=612 sequence_SO=chromosome SO=protein_coding	0.9217	7.2	1	#N/A	#N/A	#N/A	not quant.	not quant.	#N/A	#N/A	#N/A	#N/A	#N/A	#N/A	not quant.	not quant.	not quant.	not quant.
PBANKA_1410600	product=conserved Plasmodium protein, unknown function location=PbANKA_14_v3:447175-450431(-) length=1004 sequence_SO=chromosome SO=protein_coding	0.9219	6.9	1	#N/A	#N/A	#N/A	not quant.	not quant.	#N/A	#N/A	#N/A	#N/A	#N/A	#N/A	not quant.	not quant.	not quant.	not quant.
PBANKA_0506000	product=schizont egress antigen-1 (SEA1) location=PbANKA_05_v3:243122-249242(-) length=1810 sequence_SO=chromosome SO=protein_coding	0.9235	3.3	2	#N/A	#N/A	#N/A	not quant.	not quant.	#N/A	#N/A	#N/A	#N/A	#N/A	#N/A	not quant.	not quant.	not quant.	not quant.
PBANKA_1131800	product=histone-lysine N-methyltransferase, putative location=PbANKA_11_v3:1190188-1191723(+) length=511 sequence_SO=chromosome SO=protein_coding	0.925	3.5	1	#N/A	#N/A	#N/A	not quant.	not quant.	#N/A	#N/A	#N/A	#N/A	#N/A	#N/A	not quant.	not quant.	not quant.	not quant.
PBANKA_1104400	product=conserved Plasmodium protein, unknown function location=PbANKA_11_v3:174363-187793(-) length=4476 sequence_SO=chromosome SO=protein_coding	0.9256	4	4	#N/A	#N/A	#N/A	not quant.	not quant.	#N/A	#N/A	#N/A	#N/A	#N/A	#N/A	not quant.	not quant.	not quant.	not quant.
PBANKA_1102000	product=conserved Plasmodium protein, unknown function location=PbANKA_11_v3:105976-107729(+) length=504 sequence_SO=chromosome SO=protein_coding	0.9276	7.5	2	#N/A	#N/A	#N/A	not quant.	not quant.	#N/A	#N/A	#N/A	#N/A	#N/A	#N/A	not quant.	not quant.	not quant.	not quant.
PBANKA_0310500	product=conserved Plasmodium protein, unknown function location=PbANKA_03_v3:358607-366270(-) length=2014 sequence_SO=chromosome SO=protein_coding	0.9277	1.3	2	#N/A	#N/A	#N/A	not quant.	not quant.	#N/A	#N/A	#N/A	#N/A	#N/A	#N/A	not quant.	not quant.	not quant.	not quant.
PBANKA_1322400	product=exonuclease V, mitochondrial, putative location=PbANKA_13_v3:923994-925052(-) length=352 sequence_SO=chromosome SO=protein_coding	0.9304	2.3	1	#N/A	#N/A	#N/A	not quant.	not quant.	#N/A	#N/A	#N/A	#N/A	#N/A	#N/A	not quant.	not quant.	not quant.	not quant.
PBANKA_0917800	product=conserved Plasmodium protein, unknown function location=PbANKA_09_v3:667362-671214(-) length=944 sequence_SO=chromosome SO=protein_coding	0.9306	1.2	1	#N/A	#N/A	#N/A	not quant.	not quant.	#N/A	#N/A	#N/A	#N/A	#N/A	#N/A	not quant.	not quant.	not quant.	not quant.
PBANKA_0507600	product=HORMA domain protein, putative location=PbANKA_05_v3:323491-325135(+) length=193 sequence_SO=chromosome SO=protein_coding	0.9325	5.7	1	#N/A	#N/A	#N/A	not quant.	not quant.	#N/A	#N/A	#N/A	#N/A	#N/A	#N/A	not quant.	not quant.	not quant.	not quant.
PBANKA_0522100	product=conserved Plasmodium protein, unknown function location=PbANKA_05_v3:819698-825741(-) length=1761 sequence_SO=chromosome SO=protein_coding	0.9335	4	2	#N/A	#N/A	#N/A	not quant.	not quant.	#N/A	#N/A	#N/A	#N/A	#N/A	#N/A	not quant.	not quant.	not quant.	not quant.
PBANKA_0929400	product=myosin light chain B, putative (MLC-B) location=PbANKA_09_v3:1077360-1081430(+) length=629 sequence_SO=chromosome SO=protein_coding	0.9337	9.2	1	#N/A	#N/A	#N/A	not quant.	not quant.	#N/A	#N/A	#N/A	#N/A	#N/A	#N/A	not quant.	not quant.	not quant.	not quant.
PBANKA_1011200	product=conserved Plasmodium protein, unknown function location=PbANKA_10_v3:513048-518598(+) length=1787 sequence_SO=chromosome SO=protein_coding	0.9341	1	2	#N/A	#N/A	#N/A	not quant.	not quant.	#N/A	#N/A	#N/A	#N/A	#N/A	#N/A	not quant.	not quant.	not quant.	not quant.
PBANKA_0415400	product=conserved Plasmodium protein, unknown function, pseudogene location=PbANKA_04_v3:545320-549710(-) length=1461 sequence_SO=chromosome SO=protein_coding	0.9356	1.6	2	#N/A	#N/A	#N/A	not quant.	not quant.	#N/A	#N/A	#N/A	#N/A	#N/A	#N/A	not quant.	not quant.	not quant.	not quant.
PBANKA_0921700	product=autophagy-related protein 23, putative (ATG23) location=PbANKA_09_v3:791501-796039(+) length=825 sequence_SO=chromosome SO=protein_coding	0.9369	10.1	3	#N/A	#N/A	#N/A	not quant.	not quant.	#N/A	#N/A	#N/A	#N/A	#N/A	#N/A	not quant.	not quant.	not quant.	not quant.
PBANKA_0823700	product=conserved Plasmodium protein, unknown function location=PbANKA_08_v3:921345-932729(-) length=3724 sequence_SO=chromosome SO=protein_coding	0.9377	3.8	3	#N/A	#N/A	#N/A	not quant.	not quant.	#N/A	#N/A	#N/A	#N/A	#N/A	#N/A	not quant.	not quant.	not quant.	not quant.
PBANKA_0909000	product=carbonic anhydrase, putative (CA) location=PbANKA_09_v3:312178-314267(-) length=633 sequence_SO=chromosome SO=protein_coding	0.9434	13.4	3	#N/A	#N/A	#N/A	not quant.	not quant.	#N/A	#N/A	#N/A	#N/A	#N/A	#N/A	not quant.	not quant.	not quant.	not quant.
PBANKA_1144900	product=glycosylphosphatidylinositol anchor attachment 1 protein, putative (GPAA1) location=PbANKA_11_v3:1670260-1673409(+) length=755 sequence_SO=chromosome SO=protein_coding	0.9461	7	2	#N/A	#N/A	#N/A	not quant.	not quant.	#N/A	#N/A	#N/A	#N/A	#N/A	#N/A	not quant.	not quant.	not quant.	not quant.
PBANKA_0414000	product=conserved Plasmodium protein, unknown function location=PbANKA_04_v3:495079-501032(-) length=1951 sequence_SO=chromosome SO=protein_coding	0.9461	3.9	3	#N/A	#N/A	#N/A	not quant.	not quant.	#N/A	#N/A	#N/A	#N/A	#N/A	#N/A	not quant.	not quant.	not quant.	not quant.
PBANKA_0804700	product=conserved Plasmodium protein, unknown function location=PbANKA_08_v3:247721-252013(+) length=1430 sequence_SO=chromosome SO=protein_coding	0.9462	2.4	2	#N/A	#N/A	#N/A	not quant.	not quant.	#N/A	#N/A	#N/A	#N/A	#N/A	#N/A	not quant.	not quant.	not quant.	not quant.
PBANKA_1029200	product=FeS assembly ATPase SufC (SufC) location=PbANKA_10_v3:1187023-1188120(+) length=365 sequence_SO=chromosome SO=protein_coding	0.9474	16.2	1	#N/A	#N/A	#N/A	not quant.	not quant.	#N/A	#N/A	#N/A	#N/A	#N/A	#N/A	not quant.	not quant.	not quant.	not quant.
PBANKA_0408400	product=phosphoglycerate mutase, putative location=PbANKA_04_v3:312521-315844(+) length=1069 sequence_SO=chromosome SO=protein_coding,Phosphoglycerate mutase, putative OS=Plasmodium berghei GN=PBK173_000058700 PE=4 SV=1	0.9481	3.4	1	#N/A	#N/A	#N/A	not quant.	not quant.	#N/A	#N/A	#N/A	#N/A	#N/A	#N/A	not quant.	not quant.	not quant.	not quant.
PBANKA_0810800	product=conserved Plasmodium protein, unknown function location=PbANKA_08_v3:484817-486846(-) length=562 sequence_SO=chromosome SO=protein_coding	0.9486	5.7	1	#N/A	#N/A	#N/A	not quant.	not quant.	#N/A	#N/A	#N/A	#N/A	#N/A	#N/A	not quant.	not quant.	not quant.	not quant.
PBANKA_0831300	product=peptidyl-prolyl cis-trans isomerase, putative (CYP72) location=PbANKA_08_v3:1185960-1188370(-) length=593 sequence_SO=chromosome SO=protein_coding	0.9493	9.1	3	#N/A	#N/A	#N/A	not quant.	not quant.	#N/A	#N/A	#N/A	#N/A	#N/A	#N/A	not quant.	not quant.	not quant.	not quant.
PBANKA_1361600	product=E1-E2 ATPase, putative location=PbANKA_13_v3:2353365-2358953(+) length=1686 sequence_SO=chromosome SO=protein_coding	0.9524	5.6	4	#N/A	#N/A	#N/A	not quant.	not quant.	#N/A	#N/A	#N/A	#N/A	#N/A	#N/A	not quant.	not quant.	not quant.	not quant.
PBANKA_0315300	product=conserved Plasmodium protein, unknown function location=PbANKA_03_v3:525990-531287(+) length=1765 sequence_SO=chromosome SO=protein_coding	0.9542	4.6	3	#N/A	#N/A	#N/A	not quant.	not quant.	#N/A	#N/A	#N/A	#N/A	#N/A	#N/A	not quant.	not quant.	not quant.	not quant.
PBANKA_1461000	product=methyltransferase, putative location=PbANKA_14_v3:2312840-2313994(+) length=384 sequence_SO=chromosome SO=protein_coding	0.9545	13	2	#N/A	#N/A	#N/A	not quant.	not quant.	#N/A	#N/A	#N/A	#N/A	#N/A	#N/A	not quant.	not quant.	not quant.	not quant.
PBANKA_0935000	product=conserved Plasmodium protein, unknown function location=PbANKA_09_v3:1277626-1279398(+) length=590 sequence_SO=chromosome SO=protein_coding	0.9572	3.4	1	#N/A	#N/A	#N/A	not quant.	not quant.	#N/A	#N/A	#N/A	#N/A	#N/A	#N/A	not quant.	not quant.	not quant.	not quant.
PBANKA_1009200	product=conserved Plasmodium protein, unknown function location=PbANKA_10_v3:422856-427697(+) length=1613 sequence_SO=chromosome SO=protein_coding	0.9574	7	6	#N/A	#N/A	#N/A	not quant.	not quant.	#N/A	#N/A	#N/A	#N/A	#N/A	#N/A	not quant.	not quant.	not quant.	not quant.
PBANKA_0908100	product=conserved Plasmodium protein, unknown function location=PbANKA_09_v3:272822-278725(+) length=1755 sequence_SO=chromosome SO=protein_coding	0.9575	3.7	2	#N/A	#N/A	#N/A	not quant.	not quant.	#N/A	#N/A	#N/A	#N/A	#N/A	#N/A	not quant.	not quant.	not quant.	not quant.
PBANKA_1436700	product=conserved Plasmodium protein, unknown function location=PbANKA_14_v3:1383321-1385780(+) length=819 sequence_SO=chromosome SO=protein_coding	0.9586	7	2	#N/A	#N/A	#N/A	not quant.	not quant.	#N/A	#N/A	#N/A	#N/A	#N/A	#N/A	not quant.	not quant.	not quant.	not quant.
PBANKA_1433600	product=thrombospondin-related apical membrane protein (TRAMP) location=PbANKA_14_v3:1252144-1253190(+) length=348 sequence_SO=chromosome SO=protein_coding	0.9591	7.5	1	#N/A	#N/A	#N/A	not quant.	not quant.	#N/A	#N/A	#N/A	#N/A	#N/A	#N/A	not quant.	not quant.	not quant.	not quant.
PBANKA_0520100	product=conserved Plasmodium protein, unknown function location=PbANKA_05_v3:726926-730614(+) length=710 sequence_SO=chromosome SO=protein_coding	0.9605	4.4	2	#N/A	#N/A	#N/A	not quant.	not quant.	#N/A	#N/A	#N/A	#N/A	#N/A	#N/A	not quant.	not quant.	not quant.	not quant.
PBANKA_1339700	product=DEAD box helicase, putative location=PbANKA_13_v3:1558715-1562887(-) length=1066 sequence_SO=chromosome SO=protein_coding	0.9614	3.6	2	#N/A	#N/A	#N/A	not quant.	not quant.	#N/A	#N/A	#N/A	#N/A	#N/A	#N/A	not quant.	not quant.	not quant.	not quant.
PBANKA_1113400	product=secreted ookinete protein, putative (PSOP12) location=PbANKA_11_v3:521969-524268(+) length=721 sequence_SO=chromosome SO=protein_coding	0.9618	4.9	1	#N/A	#N/A	#N/A	not quant.	not quant.	#N/A	#N/A	#N/A	#N/A	#N/A	#N/A	not quant.	not quant.	not quant.	not quant.
PBANKA_1212600	product=male gamete fusion factor HAP2 (HAP2) location=PbANKA_12_v3:474993-477688(+) length=828 sequence_SO=chromosome SO=protein_coding	0.9665	2.1	1	#N/A	#N/A	#N/A	not quant.	not quant.	#N/A	#N/A	#N/A	#N/A	#N/A	#N/A	not quant.	not quant.	not quant.	not quant.
PBANKA_1442800	product=leucine-rich repeat protein (LRR13) location=PbANKA_14_v3:1633585-1635194(-) length=419 sequence_SO=chromosome SO=protein_coding	0.9681	6.4	2	#N/A	#N/A	#N/A	not quant.	not quant.	#N/A	#N/A	#N/A	#N/A	#N/A	#N/A	not quant.	not quant.	not quant.	not quant.
PBANKA_1411200	product=conserved Plasmodium protein, unknown function location=PbANKA_14_v3:463588-470025(-) length=1991 sequence_SO=chromosome SO=protein_coding	0.9684	5.4	4	#N/A	#N/A	#N/A	not quant.	not quant.	#N/A	#N/A	#N/A	#N/A	#N/A	#N/A	not quant.	not quant.	not quant.	not quant.
PBANKA_1014400	product=acid phosphatase, putative location=PbANKA_10_v3:633605-639883(+) length=2092 sequence_SO=chromosome SO=protein_coding,Acid phosphatase, putative OS=Plasmodium berghei GN=PBK173_000239000 PE=3 SV=1	0.9706	3	4	#N/A	#N/A	#N/A	not quant.	not quant.	#N/A	#N/A	#N/A	#N/A	#N/A	#N/A	not quant.	not quant.	not quant.	not quant.
PBANKA_0815100	product=conserved Plasmodium protein, unknown function location=PbANKA_08_v3:632861-636037(-) length=1058 sequence_SO=chromosome SO=protein_coding	0.9708	4.2	1	#N/A	#N/A	#N/A	not quant.	not quant.	#N/A	#N/A	#N/A	#N/A	#N/A	#N/A	not quant.	not quant.	not quant.	not quant.
PBANKA_1216000	product=iron-sulfur assembly protein, putative location=PbANKA_12_v3:604728-605639(+) length=303 sequence_SO=chromosome SO=protein_coding	0.9738	5.9	1	#N/A	#N/A	#N/A	not quant.	not quant.	#N/A	#N/A	#N/A	#N/A	#N/A	#N/A	not quant.	not quant.	not quant.	not quant.
PBANKA_0934100	product=GTP-binding protein, putative location=PbANKA_09_v3:1234864-1237125(-) length=753 sequence_SO=chromosome SO=protein_coding	0.974	6.9	2	#N/A	#N/A	#N/A	not quant.	not quant.	#N/A	#N/A	#N/A	#N/A	#N/A	#N/A	not quant.	not quant.	not quant.	not quant.
PBANKA_0503200	product=eukaryotic translation initiation factor subunit eIF2A, putative location=PbANKA_05_v3:119803-126263(+) length=2110 sequence_SO=chromosome SO=protein_coding	0.9745	5.7	3	#N/A	#N/A	#N/A	not quant.	not quant.	#N/A	#N/A	#N/A	#N/A	#N/A	#N/A	not quant.	not quant.	not quant.	not quant.
PBANKA_1322000	product=conserved Plasmodium protein, unknown function location=PbANKA_13_v3:906205-910857(-) length=1461 sequence_SO=chromosome SO=protein_coding	0.9747	6.2	2	#N/A	#N/A	#N/A	not quant.	not quant.	#N/A	#N/A	#N/A	#N/A	#N/A	#N/A	not quant.	not quant.	not quant.	not quant.
PBANKA_1350600	product=nuclear movement protein, putative (NUDC) location=PbANKA_13_v3:1928431-1929498(+) length=355 sequence_SO=chromosome SO=protein_coding	0.9758	5.6	1	#N/A	#N/A	#N/A	not quant.	not quant.	#N/A	#N/A	#N/A	#N/A	#N/A	#N/A	not quant.	not quant.	not quant.	not quant.
PBANKA_1448800	product=conserved Plasmodium protein, unknown function location=PbANKA_14_v3:1889266-1894449(+) length=1727 sequence_SO=chromosome SO=protein_coding	0.9783	4.3	4	#N/A	#N/A	#N/A	not quant.	not quant.	#N/A	#N/A	#N/A	#N/A	#N/A	#N/A	not quant.	not quant.	not quant.	not quant.
PBANKA_1019600	product=vacuolar protein sorting-associated protein 3, putative (VPS3) location=PbANKA_10_v3:813138-817601(-) length=1360 sequence_SO=chromosome SO=protein_coding	0.9793	5.1	2	#N/A	#N/A	#N/A	not quant.	not quant.	#N/A	#N/A	#N/A	#N/A	#N/A	#N/A	not quant.	not quant.	not quant.	not quant.
PBANKA_1306900	product=serine/threonine protein kinase, putative (SRPK2) location=PbANKA_13_v3:341953-345930(-) length=1325 sequence_SO=chromosome SO=protein_coding	0.9805	6.9	3	#N/A	#N/A	#N/A	not quant.	not quant.	#N/A	#N/A	#N/A	#N/A	#N/A	#N/A	not quant.	not quant.	not quant.	not quant.
PBANKA_1322200	product=spindle assembly abnormal protein 4, putative (SAS4) location=PbANKA_13_v3:914177-918516(+) length=1285 sequence_SO=chromosome SO=protein_coding	0.9808	5.5	2	#N/A	#N/A	#N/A	not quant.	not quant.	#N/A	#N/A	#N/A	#N/A	#N/A	#N/A	not quant.	not quant.	not quant.	not quant.
PBANKA_1431700	product=serine--tRNA ligase, putative location=PbANKA_14_v3:1199186-1200892(+) length=568 sequence_SO=chromosome SO=protein_coding	0.9808	6.2	1	#N/A	#N/A	#N/A	not quant.	not quant.	#N/A	#N/A	#N/A	#N/A	#N/A	#N/A	not quant.	not quant.	not quant.	not quant.
PBANKA_1244600	product=phosphoenolpyruvate/phosphate translocator, putative (PPT) location=PbANKA_12_v3:1677616-1679172(-) length=518 sequence_SO=chromosome SO=protein_coding	0.9821	6.9	1	#N/A	#N/A	#N/A	not quant.	not quant.	#N/A	#N/A	#N/A	#N/A	#N/A	#N/A	not quant.	not quant.	not quant.	not quant.
PBANKA_1218100	product=oocyst capsule protein (Cap380) location=PbANKA_12_v3:692456-702070(+) length=3204 sequence_SO=chromosome SO=protein_coding	0.9839	4.7	5	#N/A	#N/A	#N/A	not quant.	not quant.	#N/A	#N/A	#N/A	#N/A	#N/A	#N/A	not quant.	not quant.	not quant.	not quant.
PBANKA_0908200	product=conserved Plasmodium protein, unknown function location=PbANKA_09_v3:279180-281282(-) length=700 sequence_SO=chromosome SO=protein_coding	0.9844	5.9	1	#N/A	#N/A	#N/A	not quant.	not quant.	#N/A	#N/A	#N/A	#N/A	#N/A	#N/A	not quant.	not quant.	not quant.	not quant.
PBANKA_1347300	product=SAM-dependent RNA methyltransferase, putative location=PbANKA_13_v3:1838981-1839619(+) length=212 sequence_SO=chromosome SO=protein_coding	0.9854	12.7	1	#N/A	#N/A	#N/A	not quant.	not quant.	#N/A	#N/A	#N/A	#N/A	#N/A	#N/A	not quant.	not quant.	not quant.	not quant.
PBANKA_1224400	product=ferlin, putative location=PbANKA_12_v3:921965-927136(+) length=1641 sequence_SO=chromosome SO=protein_coding	0.9859	4.1	1	#N/A	#N/A	#N/A	not quant.	not quant.	#N/A	#N/A	#N/A	#N/A	#N/A	#N/A	not quant.	not quant.	not quant.	not quant.
PBANKA_1013400	product=conserved Plasmodium protein, unknown function location=PbANKA_10_v3:609676-612244(+) length=817 sequence_SO=chromosome SO=protein_coding	0.9863	6	3	#N/A	#N/A	#N/A	not quant.	not quant.	#N/A	#N/A	#N/A	#N/A	#N/A	#N/A	not quant.	not quant.	not quant.	not quant.
PBANKA_1401200	product=DEAD/DEAH box ATP-dependent RNA helicase, putative location=PbANKA_14_v3:102806-107750(+) length=1541 sequence_SO=chromosome SO=protein_coding	0.9863	2.6	2	#N/A	#N/A	#N/A	not quant.	not quant.	#N/A	#N/A	#N/A	#N/A	#N/A	#N/A	not quant.	not quant.	not quant.	not quant.
PBANKA_0836000	product=vacuolar protein sorting-associated protein 33, putative (VPS33) location=PbANKA_08_v3:1320240-1323734(-) length=1164 sequence_SO=chromosome SO=protein_coding	0.9867	6.9	4	#N/A	#N/A	#N/A	not quant.	not quant.	#N/A	#N/A	#N/A	#N/A	#N/A	#N/A	not quant.	not quant.	not quant.	not quant.
PBANKA_1304200	product=stromal-processing peptidase, putative (SPP) location=PbANKA_13_v3:227665-235180(+) length=1478 sequence_SO=chromosome SO=protein_coding	0.9889	5	1	#N/A	#N/A	#N/A	not quant.	not quant.	#N/A	#N/A	#N/A	#N/A	#N/A	#N/A	not quant.	not quant.	not quant.	not quant.
PBANKA_1243500	product=conserved Plasmodium protein, unknown function location=PbANKA_12_v3:1636771-1638519(-) length=236 sequence_SO=chromosome SO=protein_coding	0.9892	11.9	1	#N/A	#N/A	#N/A	not quant.	not quant.	#N/A	#N/A	#N/A	#N/A	#N/A	#N/A	not quant.	not quant.	not quant.	not quant.
PBANKA_1124200	product=DNA polymerase 1, putative location=PbANKA_11_v3:896741-900214(-) length=1157 sequence_SO=chromosome SO=protein_coding	0.9894	5.7	3	#N/A	#N/A	#N/A	not quant.	not quant.	#N/A	#N/A	#N/A	#N/A	#N/A	#N/A	not quant.	not quant.	not quant.	not quant.
PBANKA_0803200	product=inositol-phosphate phosphatase, putative location=PbANKA_08_v3:177331-184960(-) length=2511 sequence_SO=chromosome SO=protein_coding	0.9906	4.4	3	#N/A	#N/A	#N/A	not quant.	not quant.	#N/A	#N/A	#N/A	#N/A	#N/A	#N/A	not quant.	not quant.	not quant.	not quant.
PBANKA_0507300	product=dynein heavy chain, putative location=PbANKA_05_v3:302326-318255(-) length=5309 sequence_SO=chromosome SO=protein_coding	0.9917	4.1	4	#N/A	#N/A	#N/A	not quant.	not quant.	#N/A	#N/A	#N/A	#N/A	#N/A	#N/A	not quant.	not quant.	not quant.	not quant.
PBANKA_0709500	product=ATP-dependent RNA helicase prh1, putative location=PbANKA_07_v3:365789-368355(+) length=784 sequence_SO=chromosome SO=protein_coding	0.9937	8.7	3	#N/A	#N/A	#N/A	not quant.	not quant.	#N/A	#N/A	#N/A	#N/A	#N/A	#N/A	not quant.	not quant.	not quant.	not quant.
PBANKA_0818000	product=conserved Plasmodium protein, unknown function location=PbANKA_08_v3:724441-729969(-) length=1842 sequence_SO=chromosome SO=protein_coding	0.9948	5.3	5	#N/A	#N/A	#N/A	not quant.	not quant.	#N/A	#N/A	#N/A	#N/A	#N/A	#N/A	not quant.	not quant.	not quant.	not quant.
PBANKA_0109900	product=conserved Plasmodium protein, unknown function location=PbANKA_01_v3:395262-397115(-) length=617 sequence_SO=chromosome SO=protein_coding	0.9951	6.3	1	#N/A	#N/A	#N/A	not quant.	not quant.	#N/A	#N/A	#N/A	#N/A	#N/A	#N/A	not quant.	not quant.	not quant.	not quant.
PBANKA_0409300	product=phosphatidylinositol 3- and 4-kinase, putative location=PbANKA_04_v3:336850-340161(-) length=980 sequence_SO=chromosome SO=protein_coding	0.9954	7.7	2	#N/A	#N/A	#N/A	not quant.	not quant.	#N/A	#N/A	#N/A	#N/A	#N/A	#N/A	not quant.	not quant.	not quant.	not quant.
PBANKA_0406000	product=conserved Plasmodium protein, unknown function location=PbANKA_04_v3:209544-214856(-) length=1435 sequence_SO=chromosome SO=protein_coding	0.9957	3.6	2	#N/A	#N/A	#N/A	not quant.	not quant.	#N/A	#N/A	#N/A	#N/A	#N/A	#N/A	not quant.	not quant.	not quant.	not quant.
PBANKA_0608300	product=ABC transporter B family member 7, putative (ABCB7) location=PbANKA_06_v3:392324-394690(-) length=788 sequence_SO=chromosome SO=protein_coding	0.9957	5.7	2	#N/A	#N/A	#N/A	not quant.	not quant.	#N/A	#N/A	#N/A	#N/A	#N/A	#N/A	not quant.	not quant.	not quant.	not quant.
PBANKA_0214000	product=dynein heavy chain, putative location=PbANKA_02_v3:514747-530043(+) length=5058 sequence_SO=chromosome SO=protein_coding	0.9962	2.8	4	#N/A	#N/A	#N/A	not quant.	not quant.	#N/A	#N/A	#N/A	#N/A	#N/A	#N/A	not quant.	not quant.	not quant.	not quant.
PBANKA_1202600	product=E3 ubiquitin-protein ligase, putative location=PbANKA_12_v3:135230-138163(-) length=977 sequence_SO=chromosome SO=protein_coding	0.9966	9.7	4	#N/A	#N/A	#N/A	not quant.	not quant.	#N/A	#N/A	#N/A	#N/A	#N/A	#N/A	not quant.	not quant.	not quant.	not quant.
PBANKA_1038900	product=conserved Plasmodium protein, unknown function location=PbANKA_10_v3:1554996-1560380(+) length=1794 sequence_SO=chromosome SO=protein_coding	0.997	6.2	2	#N/A	#N/A	#N/A	not quant.	not quant.	#N/A	#N/A	#N/A	#N/A	#N/A	#N/A	not quant.	not quant.	not quant.	not quant.
PBANKA_0508100	product=SNF2 helicase, putative (CHD1) location=PbANKA_05_v3:335539-343560(-) length=2673 sequence_SO=chromosome SO=protein_coding	0.9974	4	1	#N/A	#N/A	#N/A	not quant.	not quant.	#N/A	#N/A	#N/A	#N/A	#N/A	#N/A	not quant.	not quant.	not quant.	not quant.
PBANKA_1003400	product=lysine decarboxylase, putative (UIS14) location=PbANKA_10_v3:208170-214958(-) length=2262 sequence_SO=chromosome SO=protein_coding	0.9974	1.9	1	#N/A	#N/A	#N/A	not quant.	not quant.	#N/A	#N/A	#N/A	#N/A	#N/A	#N/A	not quant.	not quant.	not quant.	not quant.
PBANKA_0607900	product=3',5'-cyclic nucleotide phosphodiesterase, putative location=PbANKA_06_v3:382560-385617(+) length=951 sequence_SO=chromosome SO=protein_coding	0.9974	2.6	1	#N/A	#N/A	#N/A	not quant.	not quant.	#N/A	#N/A	#N/A	#N/A	#N/A	#N/A	not quant.	not quant.	not quant.	not quant.
PBANKA_0813400	product=alkaline phosphatase, putative location=PbANKA_08_v3:589058-590542(-) length=453 sequence_SO=chromosome SO=protein_coding	0.9974	5.3	1	#N/A	#N/A	#N/A	not quant.	not quant.	#N/A	#N/A	#N/A	#N/A	#N/A	#N/A	not quant.	not quant.	not quant.	not quant.
PBANKA_1432100	product=conserved Plasmodium protein, unknown function location=PbANKA_14_v3:1207901-1210099(+) length=732 sequence_SO=chromosome SO=protein_coding	0.9974	2.9	1	#N/A	#N/A	#N/A	not quant.	not quant.	#N/A	#N/A	#N/A	#N/A	#N/A	#N/A	not quant.	not quant.	not quant.	not quant.
PBANKA_1431600	product=serpentine receptor, putative (SR10) location=PbANKA_14_v3:1195800-1197578(+) length=592 sequence_SO=chromosome SO=protein_coding	0.9974	9.8	1	#N/A	#N/A	#N/A	not quant.	not quant.	#N/A	#N/A	#N/A	#N/A	#N/A	#N/A	not quant.	not quant.	not quant.	not quant.
PBANKA_1117800	product=rhomboid protease ROM10 (ROM10) location=PbANKA_11_v3:666460-668160(-) length=275 sequence_SO=chromosome SO=protein_coding	0.9974	10.5	1	#N/A	#N/A	#N/A	not quant.	not quant.	#N/A	#N/A	#N/A	#N/A	#N/A	#N/A	not quant.	not quant.	not quant.	not quant.
PBANKA_0901200	product=conserved Plasmodium protein, unknown function location=PbANKA_09_v3:29091-29744(+) length=217 sequence_SO=chromosome SO=protein_coding	0.9974	12.4	1	#N/A	#N/A	#N/A	not quant.	not quant.	#N/A	#N/A	#N/A	#N/A	#N/A	#N/A	not quant.	not quant.	not quant.	not quant.
PBANKA_1322900	product=OPA3-like protein, putative location=PbANKA_13_v3:939663-940262(+) length=199 sequence_SO=chromosome SO=protein_coding	0.9974	17.6	1	#N/A	#N/A	#N/A	not quant.	not quant.	#N/A	#N/A	#N/A	#N/A	#N/A	#N/A	not quant.	not quant.	not quant.	not quant.
PBANKA_0915400	product=conserved Plasmodium protein, unknown function location=PbANKA_09_v3:589930-590019(-) length=29 sequence_SO=chromosome SO=protein_coding	0.9974	100	1	#N/A	#N/A	#N/A	not quant.	not quant.	#N/A	#N/A	#N/A	#N/A	#N/A	#N/A	not quant.	not quant.	not quant.	not quant.
PBANKA_0102200	product=trophozoite exported protein 1, putative (TEX1) location=PbANKA_01_v3:96818-99523(-) length=901 sequence_SO=chromosome SO=protein_coding	0.9974	5.9	1	#N/A	#N/A	#N/A	not quant.	not quant.	#N/A	#N/A	#N/A	#N/A	#N/A	#N/A	not quant.	not quant.	not quant.	not quant.
PBANKA_0403700	product=conserved Plasmodium protein, unknown function location=PbANKA_04_v3:140698-143397(+) length=899 sequence_SO=chromosome SO=protein_coding	0.9976	4.9	3	#N/A	#N/A	#N/A	not quant.	not quant.	#N/A	#N/A	#N/A	#N/A	#N/A	#N/A	not quant.	not quant.	not quant.	not quant.
PBANKA_0824300	product=conserved Plasmodium protein, unknown function location=PbANKA_08_v3:946722-949694(+) length=990 sequence_SO=chromosome SO=protein_coding	0.998	5.8	2	#N/A	#N/A	#N/A	not quant.	not quant.	#N/A	#N/A	#N/A	#N/A	#N/A	#N/A	not quant.	not quant.	not quant.	not quant.
PBANKA_0621500	product=Rab GTPase activator and protein kinase, putative location=PbANKA_06_v3:855765-860684(+) length=1639 sequence_SO=chromosome SO=protein_coding	0.9984	4.5	3	#N/A	#N/A	#N/A	not quant.	not quant.	#N/A	#N/A	#N/A	#N/A	#N/A	#N/A	not quant.	not quant.	not quant.	not quant.
PBANKA_1334200	product=RNA 3'-terminal phosphate cyclase-like protein, putative location=PbANKA_13_v3:1371501-1372985(+) length=494 sequence_SO=chromosome SO=protein_coding	0.9987	7.5	2	#N/A	#N/A	#N/A	not quant.	not quant.	#N/A	#N/A	#N/A	#N/A	#N/A	#N/A	not quant.	not quant.	not quant.	not quant.
PBANKA_0208500	product=conserved Plasmodium protein, unknown function location=PbANKA_02_v3:291596-295393(-) length=1265 sequence_SO=chromosome SO=protein_coding	0.9991	7.2	2	#N/A	#N/A	#N/A	not quant.	not quant.	#N/A	#N/A	#N/A	#N/A	#N/A	#N/A	not quant.	not quant.	not quant.	not quant.
PBANKA_0921900	product=conserved Plasmodium protein, unknown function location=PbANKA_09_v3:799560-803066(-) length=1168 sequence_SO=chromosome SO=protein_coding	0.9993	8	3	#N/A	#N/A	#N/A	not quant.	not quant.	#N/A	#N/A	#N/A	#N/A	#N/A	#N/A	not quant.	not quant.	not quant.	not quant.
PBANKA_1212300	product=initiation factor 2 subunit family, putative location=PbANKA_12_v3:462389-465499(-) length=1036 sequence_SO=chromosome SO=protein_coding	0.9996	8.8	3	#N/A	#N/A	#N/A	not quant.	not quant.	#N/A	#N/A	#N/A	#N/A	#N/A	#N/A	not quant.	not quant.	not quant.	not quant.
PBANKA_1230100	product=ribonuclease, putative location=PbANKA_12_v3:1160093-1169250(-) length=2717 sequence_SO=chromosome SO=protein_coding	0.9999	3.2	4	#N/A	#N/A	#N/A	not quant.	not quant.	#N/A	#N/A	#N/A	#N/A	#N/A	#N/A	not quant.	not quant.	not quant.	not quant.
PBANKA_1339500	product=conserved Plasmodium protein, unknown function location=PbANKA_13_v3:1542495-1555657(-) length=4291 sequence_SO=chromosome SO=protein_coding	0.9999	2.7	5	#N/A	#N/A	#N/A	not quant.	not quant.	#N/A	#N/A	#N/A	#N/A	#N/A	#N/A	not quant.	not quant.	not quant.	not quant.
PBANKA_1441500	product=U3 small nucleolar RNA-interacting protein 2, putative (RRP9) location=PbANKA_14_v3:1567617-1569461(+) length=614 sequence_SO=chromosome SO=protein_coding	1	4.9	2	#N/A	#N/A	#N/A	not quant.	not quant.	#N/A	#N/A	#N/A	#N/A	#N/A	#N/A	not quant.	not quant.	not quant.	not quant.
