# Supplementary material for: BioID Reveals Novel Proteins of the Plasmodium Parasitophorous Vacuole Membrane
Source: mSphere. 2018 Jan 24;3(1):e00522-17. doi: 10.1128/mSphere.00522-17 (PMC5784244; doi:10.1128/mSphere.00522-17)
Supplement: TABLE S3 [file sph001182463st3.xls]

## Sheet: Blatt1
Table S3: Primers used in this study
Generation of EXP1-BirA*-V5 parasites:
Name	Lab-No.	Sequence (5’-3’)
BirA-V5-fw	999	AAGGATCCAGCGGCCGCGACAAGGACAACACCGTGC
BirA-V5-rev	1000	AATCTAGATTACGTAGAATCGAGACCGAGGAGAGGGTTAGGGATAGGCTTACCCTTCTCTGCGCTTCTCAGGG
EXP1-fw	1003	AAGGATCCATGAAAATCAATATAGCTTCAATTC
EXP1-rev	1004	AAGCGGCCGCTTTGTTGAAGATTTGGCATGTTAAG
Integration PCR of EXP1-BirA*-V5 parasites:
Name	Lab-No.	Sequence (5’-3’)
c-ssu-fw	728	GTGTAGTAACATCAGTTATTGTGTG
d-ssu-fw	729	ATACTGTATAACAGGTAAGCTGTTATTGTG
pL0017-rev	730	TTTCCCAGTCACGACGTTG
cd-ssu-rev	731	CTTAGTGTTTTGTATTAATGTCGATTTG
Generation of endogenously GFP-tagged candidate parasite lines:
Name	Lab-No.	Sequence (5’-3’)
1328000-ET-fw	1134	AAGGTACCACTGGGTAGAGGGTATTTTGG
1328000-ET-rev	1135	AAGGGCCCAAATATAGCAATTTTATCAATGGAATTTTTC
0519300-ET-fw	1152	AAGGTACCAAATCAAATGCAAACGGTAAGC
0519300-ET-rev	1153	AAGGGCCCTATGTTATATATAAAGTTACTTACATTTTCTG
0509000-ET-fw	1154	AAGGTACCTGAATTTGTTAAAAGTCAAAATTATAGC
0509000-ET-rev	1155	AAGGGCCCAGCATTTAACCAAGGTGCAGATAATC
0519400-ET-fw	1156	AAGGTACCGATAATCCACCGAAGAACGAAG
0519400-ET-rev	1157	AAGGGCCCACTCAAAACAAATTGAAGCATATCC
0519200-ET-fw	1166	AAGGTACCATACATGGGGAATCTGAGGATG
0519200-ET-rev	1167	AAGGGCCCAATATCTTCTTCCATCAAGACATATTC
0924800-ET-fw	1136	AAGGTACCTATAAATGATGGATGGGACAGC
0924800-ET-rev	1137	AAGGGCCCTAGGTGTAATTTTCTCTTTTTAAAAAAATAAC
1229000-ET-fw	1164	AAGGTACCAATCCCAATGTTCGTGGTAATG
1229000-ET-rev	1165	AAGGGCCCATAATTGTCTTGAGAACTGTATTTATTAATTTTG
Integration-PCR of endogenously GFP-tagged candidate parasite lines:
Name	Lab-No.	Sequence (5’-3’)
1328000-IPCR-fw	1245	GGCCTCTTAATTTATTTGTTAATGG
1328000-IPCR-rev	1246	AAAAATGCACAATAAAATGAATCC
0519300-IPCR-fw	1259	CACTGATCAAAAAGAGAAACAACC
0519300-IPCR-rev	1260	GAGAACTTTGTAAATCTTCATTTTATTCC
0509000-IPCR-fw	1261	GATTTGATGCTACTATTGTTTCTGC
0509000-IPCR-rev	1262	TTGTAATAAACTGGTAATGAAGTTCC
0519400-IPCR-fw	1263	AAAGACGAAAAAGGAATTGATGG
0519400-IPCR-rev	1264	AAATTTCTGAGTTTGCACTTTTCC
0519200-IPCR-fw	1267	GAAGATTTAAATAACACTTCATATAATGG
0519200-IPCR-rev	1268	AACCTTAAAATTCTTCATTTATCG
0924800-IPCR-fw	1247	GAAAAATATGCCTAAAATGACAACC
0924800-IPCR-rev	1248	ATATGCTTCTCTTATTTCCCAAGC
1229000-IPCR-fw	1265	ACAAGTGGTAATTCAAAAGGTTCC
1229000-IPCR-rev	1266	AAAGCGAAGTATATTAAGCAGTGG
GFP-rev	1242	TCGATGCCCTTCAGCTCG
