# Supplementary material for: BioID Reveals Novel Proteins of the Plasmodium Parasitophorous Vacuole Membrane
Source: mSphere. 2018 Jan 24;3(1):e00522-17. doi: 10.1128/mSphere.00522-17 (PMC5784244; doi:10.1128/mSphere.00522-17)
Supplement: TABLE S4 [file sph001182463st4.xls]

## Sheet: Blatt1
Table S4: Restriction enzymes used for linearization of targeting constructs for parasite transfection
Plasmid for generation of parasite line	Restriction enzyme(s)
EXP1-BirA*-V5	ApaI/SacII
PBANKA_1328000-GFP	HindIII
PBANKA_0519300-GFP	EcoRV
PBANKA_0509000-GFP	ClaI
PBANKA_0519400-GFP	HindIII
PBANKA_0519200-GFP	BstXI
PBANKA_0924800-GFP	PacI
PBANKA_1229000-GFP	FspAI
